# Supplementary material for: ‘Candidatus Phytoplasma phoenicium’ associated with almond witches’-broom disease: from draft genome to genetic diversity among strain populations
Source: BMC Microbiol. 2015 Jul 30;15:148. doi: 10.1186/s12866-015-0487-4 (PMC4518686; doi:10.1186/s12866-015-0487-4)
Supplement: Additional file 1: Table S1. — Annotated genes within the draft genome of ‘Ca. P. phoenicium’ strain SA213. (XLS 85 kb) [file 12866_2015_487_MOESM1_ESM.xls]

## Sheet: Foglio1
Contig	Positiona			Locus tag	Gene	Product	Domainb		Cellular localization
							TM	SP
1	569	1066		AlmWB_00010	AlmWB_00010	hypothetical protein (DUF2963)	1	0	membrane
1	1733	3127		AlmWB_00020	AlmWB_00020	hypothetical protein	0	0	cytosolic
1	3194	3415		AlmWB_00030	AlmWB_00030	hypothetical protein	1	0	membrane
1	3399	3560		AlmWB_00040	AlmWB_00040	hypothetical protein	1	0	membrane
1	3652	4293		AlmWB_00050	AlmWB_00050	YqaJ-like viral recombinase domain	0	0	cytosolic
1	4367	4996		AlmWB_00060	tmk	Thymidylate kinase	0	0	cytosolic
1	5157	5399		AlmWB_00070	AlmWB_00070	hypothetical protein	0	0	cytosolic
1	5535	5783		AlmWB_00080	AlmWB_00080	hypothetical protein	0	0	cytosolic
1	5780	7201		AlmWB_00090	AlmWB_00090	DNA helicase, DnaB-like	0	0	cytosolic
2	417	638		AlmWB_00100	AlmWB_00100	Putative hemolysin containing CBS domain, putative secreted protein	0	Y	secreted
2	763	2316	c	AlmWB_00110	metG	Methionyl-tRNA synthetase	0	Y	secreted
2	2323	3186	c	AlmWB_00120	AlmWB_00120	Tetrapyrrole (Corrin/Porphyrin) Methylase	1	0	membrane
2	3210	4157	c	AlmWB_00130	dinB	DNA polymerase III delta prime subunit	3	0	membrane
2	4154	4774	c	AlmWB_00140	tmk	Thymidylate kinase	0	0	cytosolic
2	4777	5532	c	AlmWB_00150	yeiN	tRNA pseudouridine synthase A	1	0	membrane
2	5561	6553	c	AlmWB_00160	cbiQ	ABC-type cobalt transport system, permease component	9	0	membrane
2	6556	7401	c	AlmWB_00170	cbiO	ABC-type cobalt transport system, ATPase component	0	0	cytosolic
2	7377	8198	c	AlmWB_00180	cbiO	ABC-type cobalt transport system, ATPase component	0	0	cytosolic
2	8399	8785	c	AlmWB_00190	rplQ	50S ribosomal protein L17	0	Y	secreted
2	8813	9757	c	AlmWB_00200	rpoA	DNA-directed RNA polymerase alpha subunit	0	0	cytosolic
2	9779	10171	c	AlmWB_00210	rpsK	30S ribosomal protein S11	0	0	cytosolic
2	10221	10568	c	AlmWB_00220	rpsM	30S ribosomal protein S13	0	0	cytosolic
2	10592	10708	c	AlmWB_00230	rpmJ	50S ribosomal protein L36	0	0	cytosolic
2	10801	11019	c	AlmWB_00240	infA	Translation initiation factor IF-1	0	0	cytosolic
2	11031	11804	c	AlmWB_00250	map	Methionine aminopeptidase	0	Y	secreted
2	11880	13190	c	AlmWB_00260	secY	Preprotein translocase SecY subunit	10	0	membrane
2	13197	13637	c	AlmWB_00270	rplO	50S ribosomal protein L15	0	0	cytosolic
2	13640	13834	c	AlmWB_00280	rpmD	50S ribosomal protein L30	0	0	cytosolic
2	13831	14361	c	AlmWB_00290	rpsE	30S ribosomal protein S5	0	0	cytosolic
2	14358	14711	c	AlmWB_00300	rplR	50S ribosomal protein L18	0	0	cytosolic
2	14740	15282	c	AlmWB_00310	rplF	50S ribosomal protein L6	0	0	cytosolic
2	15306	15677	c	AlmWB_00320	rpsH	30S ribosomal protein S8	0	0	cytosolic
2	15693	15962	c	AlmWB_00330	rpsN	30S ribosomal protein S14	0	0	cytosolic
2	16017	16556	c	AlmWB_00340	rplE	50S ribosomal protein L5	0	0	cytosolic
2	16571	16924	c	AlmWB_00350	rplX	50S ribosomal protein L24	0	0	cytosolic
2	16934	17314	c	AlmWB_00360	rplN	50S ribosomal protein L14	0	0	cytosolic
2	17311	17580	c	AlmWB_00370	rpsQ	30S ribosomal protein S17	0	0	cytosolic
2	17711	17947	c	AlmWB_00380	rpmC	50S ribosomal protein L29	0	0	cytosolic
2	17944	18366	c	AlmWB_00390	rplP	50S ribosomal protein L16	0	0	cytosolic
2	18377	19114	c	AlmWB_00400	rpsC	30S ribosomal protein S3	0	0	cytosolic
2	19098	19478	c	AlmWB_00410	rplV	50S ribosomal protein L22	0	0	cytosolic
2	19499	19783	c	AlmWB_00420	rpsS	30S ribosomal protein S19	0	0	cytosolic
2	19809	20639	c	AlmWB_00430	rplB	50S ribosomal protein L2	0	0	cytosolic
2	20695	20991	c	AlmWB_00440	rplW	50S ribosomal protein L23	0	0	cytosolic
2	20988	21611	c	AlmWB_00450	rplD	50S ribosomal protein L4	0	0	cytosolic
2	21589	22263	c	AlmWB_00460	rplC	50S ribosomal protein L3	0	0	cytosolic
2	22325	22651	c	AlmWB_00470	rpsJ	30S ribosomal protein S10	0	0	cytosolic
3	111	1862		AlmWB_00480	aspS	Aspartyl-tRNA synthetase	0	0	cytosolic
3	1885	3150		AlmWB_00490	tilS	tRNA(Ile)-lysidine synthetase	0	0	cytosolic
3	3325	4095		AlmWB_00500	AlmWB_00500	hypothetical protein	1	0	membrane
3	4138	4968		AlmWB_00510	ylqF	50S ribosome-binding GTPase	0	0	cytosolic
3	6287	6922		AlmWB_00520	topA	DNA topoisomerase I	0	0	cytosolic
3	7006	7992		AlmWB_00530	ftsY	Signal recognition particle receptor protein FtsY	0	0	cytosolic
3	8047	9402		AlmWB_00540	ffh	Signal recognition particle, subunit Ffh SRP54	0	0	cytosolic
3	9726	11123		AlmWB_00550	AlmWB_00550	AAA+ ATPase	0	0	cytosolic
3	11184	>12138		AlmWB_00560	AlmWB_00560	hypothetical protein	0	0	cytosolic
4	15	908		AlmWB_00570	AlmWB_00570	hypothetical protein	1	0	membrane
4	1131	2147	c	AlmWB_00580	gap	NAD-dependent glyceraldehyde-3-phosphate dehydrogenase	0	0	cytosolic
4	2187	3392	c	AlmWB_00590	pgk	Phosphoglycerate kinase	0	0	cytosolic
5	237	791	c	AlmWB_00600	pth	Peptidyl-tRNA hydrolase	0	0	cytosolic
5	1020	3818	c	AlmWB_00610	ctpB	Cation-transporting P-type ATPase B	10	0	membrane
6	18	2765	c	AlmWB_00620	ctpA	Cation-transporting P-type ATPase A	10	0	membrane
6	2910	>3206	c	AlmWB_00630	AlmWB_00630	Hemolysin-related protein	0	0	cytosolic
7	17	565		AlmWB_00640	AlmWB_00640	Putative integral membrane protein	3	0	membrane
7	1247	2434	c	AlmWB_00650	AlmWB_00650	Integrase	0	0	cytosolic
7	2529	2783	c	AlmWB_00660	AlmWB_00660	hypothetical protein	1	0	membrane
7	3040	3537	c	AlmWB_00670	AlmWB_00670	hypothetical protein	1	0	membrane
7	3556	5715	c	AlmWB_00680	AlmWB_00680	AAA+ ATPase	0	Y	secreted
7	6078	6263	c	AlmWB_00690	AlmWB_00690	hypothetical protein	0	0	cytosolic
7	6772	6969	c	AlmWB_00700	AlmWB_00700	hypothetical protein, putative secreted protein	0	Y	secreted
7	6974	7696	c	AlmWB_00710	AlmWB_00710	hypothetical protein	1	0	membrane
7	7711	8007	c	AlmWB_00720	AlmWB_00720	hypothetical	1	0	membrane
7	8000	8428	c	AlmWB_00730	AlmWB_00730	hypothetical protein, putative cell surface protein	1	Y	cell surface
7	8435	8629	c	AlmWB_00740	AlmWB_00740	hypothetical	0	0	cytosolic
7	8654	8995	c	AlmWB_00750	AlmWB_00750	Bacterial nucleoid DNA-binding protein	0	0	cytosolic
7	9106	9354	c	AlmWB_00760	AlmWB_00760	hypothetical protein	0	0	cytosolic
7	9351	9935	c	AlmWB_00770	AlmWB_00770	YqaJ-like viral recombinase domain	0	0	cytosolic
7	9925	10170	c	AlmWB_00780	AlmWB_00780	hypothetical protein, Protein of unknown function (DUF2963)	0	0	cytosolic
7	10167	11078	c	AlmWB_00790	dnaI	DNA replication protein DnaI	0	0	cytosolic
7	11078	11428	c	AlmWB_00800	AlmWB_00800	hypothetical protein	0	0	cytosolic
7	11476	11655	c	AlmWB_00810	AlmWB_00810	hypothetical protein	0	0	cytosolic
7	11962	12279	c	AlmWB_00820	AlmWB_00820	hypothetical protein	0	0	cytosolic
7	12348	12524	c	AlmWB_00830	AlmWB_00830	hypothetical protein	1	0	membrane
7	12514	12687	c	AlmWB_00840	AlmWB_00840	hypothetical protein	0	0	cytosolic
7	12710	12859	c	AlmWB_00850	AlmWB_00850	hypothetical protein	0	0	cytosolic
8	214	1041	c	AlmWB_00860	AlmWB_00860	Putative inhibitor of apoptosis-promoting Bax1, putative integral membrane protein	7	0	membrane
8	1278	2462	c	AlmWB_00870	tufB	Translation elongation factor Tu	0	0	cytosolic
8	2556	4622	c	AlmWB_00880	fusA	Translation elongation factor G	0	0	cytosolic
8	4652	5122	c	AlmWB_00890	rpsG	30S ribosomal protein S7	0	0	cytosolic
8	5162	5587	c	AlmWB_00900	rpsL	30S ribosomal protein S12	0	0	cytosolic
9	52	1449		AlmWB_00910	tldD	Putative modulator of DNA gyrase TldD	0	0	cytosolic
9	1439	2788		AlmWB_00920	pmbA	Putative modulator of DNA gyrase PmbA	0	0	cytosolic
9	3036	3485	c	AlmWB_00930	nifU	NifU-like N terminal domain	0	0	cytosolic
9	3511	4767	c	AlmWB_00940	tyrS	Tyrosyl-tRNA synthetase	0	0	cytosolic
9	4872	5228	c	AlmWB_00950	rplS	50S ribosomal protein L19	0	0	cytosolic
9	5299	6030	c	AlmWB_00960	trmD	tRNA (Guanine37-N1)-methyltransferase	0	0	cytosolic
9	6144	6398	c	AlmWB_00970	rpsP	30S ribosomal protein S16	0	0	cytosolic
9	6597	7037	c	AlmWB_00980	AlmWB_00980	hypothetical protein	1	0	membrane
9	7021	7164	c	AlmWB_00990	AlmWB_00990	hypothetical protein	1	0	membrane
9	7754	9181	c	AlmWB_01000	proS	Prolyl-tRNA synthetase	0	0	cytosolic
9	9289	10434	c	AlmWB_01010	metK	S-adenosylmethionine synthetase	0	0	cytosolic
10	210	1001	c	AlmWB_01020	dppD_1	ABC-type dipeptide/oligopeptide transport system, ATPase component	0	0	cytosolic
10	1027	1536	c	AlmWB_01030	dppD_2	ABC-type dipeptide/oligopeptide transport system, ATPase component	0	0	cytosolic
11	16	1053		AlmWB_01040	nrdF	Ribonucleotide reductase of class Ib (aerobic), beta subunit	0	0	cytosolic
11	1079	>1530		AlmWB_01050	AlmWB_01050	hypothetical protein	0	0	cytosolic
12	<1	759	c	AlmWB_01060	mraW	MraW methylase family protein	0	0	cytosolic
12	807	1019	c	AlmWB_01070	rpoZ	DNA-directed RNA polymerase omega subunit	0	0	cytosolic
12	1035	1673	c	AlmWB_01080	gmk	Guanylate kinase	0	0	cytosolic
12	1726	4113	c	AlmWB_01090	leuS	Leucyl-tRNA synthetase	0	0	cytosolic
12	4187	4408	c	AlmWB_01100	acpP	Acyl carrier protein	0	0	cytosolic
13	3	347	c	AlmWB_01110	AlmWB_01110	Putative integral membrane protein	2	0	membrane
13	376	3111	c	AlmWB_01120	ileS	Isoleucyl-tRNA synthetase	0	0	cytosolic
13	3227	4324	c	AlmWB_01130	ychF	GTP-binding and nucleic acid-binding protein YchF	0	0	cytosolic
14	<1	739	c	AlmWB_01140	rnhB	Ribonuclease HII	0	0	cytosolic
14	812	1459	c	AlmWB_01150	AlmWB_01150	Uracil DNA glycosylase superfamily	0	0	cytosolic
14	1673	2239	c	AlmWB_01160	AlmWB_01160	Peptidase S24-like, putative integral membrane protein	2	0	membrane
15	336	2195		AlmWB_01170	gidA	tRNA uridine 5-carboxymethylaminomethyl modification enzyme GidA	0	0	cytosolic
15	2425	>2924		AlmWB_01180	mlaP	Malate/Na+ symporter	4	0	membrane
16	1122	2222	c	AlmWB_01190	sitD	Manganese ABC transporter, inner membrane permease protein SitD	9	0	membrane
16	2226	3293	c	AlmWB_01200	znuB	ABC-type Mn/Zn transport system, permease	9	0	membrane
16	3340	4077	c	AlmWB_01210	sitB	Manganese ABC transporter, ATP-binding protein SitB	0	0	cytosolic
16	4074	5108	c	AlmWB_01220	sitA	Manganese ABC transporter, periplasmic-binding protein SitA	0	0	cytosolic
16	5448	6323		AlmWB_01230	argS	Arginyl-tRNA synthetase	0	0	cytosolic
16	6453	8477		AlmWB_01240	ligA	DNA ligase	0	0	cytosolic
16	8511	8855		AlmWB_01250	sfp	Holo-[acyl-carrier protein] synthase	0	0	cytosolic
16	8941	>9711	c	AlmWB_01260	AlmWB_01260	hypothetical protein	0	0	cytosolic
17	8	769	c	AlmWB_01270	tatD	Mg-dependent DNase	0	0	cytosolic
17	913	2295	c	AlmWB_01280	lpd	Dihydrolipoamide dehydrogenase of pyruvate dehydrogenase complex	0	0	cytosolic
17	2310	3104	c	AlmWB_01290	aceF	Dihydrolipoamide acetyltransferase component of pyruvate dehydrogenase complex	0	0	cytosolic
17	3156	3389	c	AlmWB_01300	aceF	Dihydrolipoamide acetyltransferase component of pyruvate dehydrogenase complex	0	0	cytosolic
17	3447	4427	c	AlmWB_01310	aceE	Pyruvate dehydrogenase E1 component beta subunit	0	0	cytosolic
17	4434	5549	c	AlmWB_01320	aceE	Pyruvate dehydrogenase E1 component alpha subunit	0	0	cytosolic
18	<1	751		AlmWB_01330	AlmWB_01330	AAA+ ATPase	1	0	membrane
18	767	1186		AlmWB_01340	AlmWB_01340	AAA+ ATPase	0	0	cytosolic
18	1328	1741		AlmWB_01350	AlmWB_01350	hypothetical protein	1	0	membrane
18	1742	2065		AlmWB_01360	AlmWB_01360	hypothetical protein	0	0	cytosolic
18	2090	2428		AlmWB_01370	AlmWB_01370	Putative secreted effector protein containing SVM protein signal sequence (SAP11-like)	0	Y	secreted
19	1585	2304	c	AlmWB_01380	metI	Methionine ABC transporter permease protein	5	0	membrane
19	2307	3296	c	AlmWB_01390	AlmWB_01390	hypothetical protein	1	0	membrane
20	<1	169		AlmWB_01400	rbfA	Ribosome-binding factor A	0	0	cytosolic
20	266	2602		AlmWB_01410	priA	Primosomal protein N'	0	0	cytosolic
21	<1	649		AlmWB_01420	pduL	Phosphotransacetylase (PduL-like)	0	0	cytosolic
21	1535	2947		AlmWB_01430	AlmWB_01430	HD superfamily phosphohydrolase	0	0	cytosolic
21	2961	3818		AlmWB_01440	rsmA	Dimethyladenosine transferase	0	0	cytosolic
21	3942	4559		AlmWB_01450	spoVG	Septation protein spoVG	0	0	cytosolic
21	4665	6668		AlmWB_01460	zntA	Cation uptake P-type ATPase	8	0	membrane
22	<1	2046	c	AlmWB_01470	pheT	Phenylalanyl-tRNA synthetase beta chain	0	0	cytosolic
22	2089	>3119	c	AlmWB_01480	pheS	Phenylalanyl-tRNA synthetase alpha chain	0	0	cytosolic
23	489	1670		AlmWB_01490	ackA	Acetate kinase	0	0	cytosolic
23	1794	1882		AlmWB_03350	trnS	tRNA-Ser
23	2045	2911		AlmWB_01500	thyA	Thymidylate synthase	0	0	cytosolic
23	2908	3411		AlmWB_01510	folA	Dihydrofolate reductase	0	0	cytosolic
23	3404	4192		AlmWB_01520	plsC	1-acyl-sn-glycerol-3-phosphate acyltransferase	2	0	membrane
24	312	533	c	AlmWB_01530	AlmWB_01530	hypothetical protein	1	0	membrane
24	808	>1248	c	AlmWB_01540	AlmWB_01540	Conserved hypothetical protein	0	0	cytosolic
25	539	805	c	AlmWB_01550	AlmWB_01550	hypothetical protein	1	0	membrane
25	966	1295	c	AlmWB_01560	ssb	Single-stranded DNA-binding protein	0	0	cytosolic
25	1307	>1415	c	AlmWB_01570	AlmWB_01570	DNA-directed RNA polymerase specialized sigma	0	0	cytosolic
26	148	345		AlmWB_01580	AlmWB_01580	hypothetical protein	0	0	cytosolic
26	445	903		AlmWB_01590	AlmWB_01590	hypothetical protein	0	0	cytosolic
26	1349	1798		AlmWB_01600	AlmWB_01600	hypothetical protein	0	0	cytosolic
27	284	730	c	AlmWB_01610	AlmWB_01610	hypothetical protein, domain of unknown function DUF4065	0	0	cytosolic
27	1002	2327	c	AlmWB_01620	dnaG	DNA primase	0	0	cytosolic
28	<1	654		AlmWB_01630	mutM	Formamidopyrimidine-DNA glycosylase	0	0	cytosolic
28	702	1913		AlmWB_01640	dnaB	Replication initiation and membrane attachment	0	0	cytosolic
28	1932	>2111		AlmWB_01650	AlmWB_01650	hypothetical protein	0	0	cytosolic
29	508	849		AlmWB_01660	AlmWB_01660	hypothetical protein	1	0	membrane
29	865	1071	c	AlmWB_01670	AlmWB_01670	hypothetical protein, uncharacterized protein family (UPF0154)	1	0	membrane
29	1161	1718	c	AlmWB_01680	rsmD	N6-adenine-specific methylase	0	0	cytosolic
29	1747	2259	c	AlmWB_01690	yqeK	Hydrolase (HAD superfamily), YqeK	0	0	cytosolic
29	2329	2880	c	AlmWB_01700	AlmWB_01700	Hydrolase, HAD subfamily IIIA	0	0	cytosolic
29	2899	3177	c	AlmWB_01710	greA	Transcription elongation factor GreA	0	0	cytosolic
30	<1	1218		AlmWB_01720	pykF	Pyruvate kinase	0	0	cytosolic
31	763	1938		AlmWB_01730	sfcA	Malate dehydrogenase	1	0	membrane
31	2227	3081	c	AlmWB_01740	truB	tRNA pseudouridine synthase B	0	0	cytosolic
31	3094	3396	c	AlmWB_01750	trxA	Thioredoxin	0	0	cytosolic
31	3698	5980	c	AlmWB_01760	uvrD	ATP-dependent DNA helicase UvrD/PcrA	0	0	cytosolic
31	6051	6842	c	AlmWB_01770	tpiA	Triosephosphate isomerase	0	0	cytosolic
31	6866	7417	c	AlmWB_01780	AlmWB_01780	Cro/Cl family transcriptional regulator	0	0	cytosolic
32	<1	667		AlmWB_01790	SbcC	Putative exonuclease SbcCD, C subunit	0	0	cytosolic
33	<1	426		AlmWB_01800	pepP	Xaa-Pro aminopeptidase	0	0	cytosolic
33	468	1082		AlmWB_01810	AlmWB_01810	Putative integral membrane protein	6	0	membrane
33	1157	2218		AlmWB_01820	beg1	Endo-1,4-beta-glucanase	0	0	cytosolic
34	2	2416		AlmWB_01830	secA	Preprotein translocase subunit SecA	0	0	cytosolic
34	2508	3605		AlmWB_01840	prfB	Peptide chain release factor 2	0	0	cytosolic
34	3716	4432		AlmWB_01850	AlmWB_01850	Putative integral membrane protein	6	0	membrane
34	4654	6402		AlmWB_01860	nadE	NAD synthetase	0	0	cytosolic
34	6433	7575		AlmWB_01870	mnmA	tRNA-specific 2-thiouridylase MnmA	0	Y	secreted
34	7653	9884		AlmWB_01880	relA	GTP pyrophosphokinase	0	0	cytosolic
34	9889	>11013		AlmWB_01890	hisS	Histidyl-tRNA synthetase	1	0	membrane
35	169	2313		AlmWB_01900	pnp	Polyribonucleotide nucleotidyltransferase	0	0	cytosolic
36	213	1448		AlmWB_01910	yqfR	ATP-dependent RNA helicase YqfR	0	0	cytosolic
36	1441	2313		AlmWB_01920	nfo	Endonuclease IV	0	0	cytosolic
37	<1	180		AlmWB_01930	fliA	DNA-directed RNA polymerase specialized sigma	0	0	cytosolic
37	1543	1743		AlmWB_01940	AlmWB_01940	hypothetical protein	0	0	cytosolic
37	2020	2421		AlmWB_01950	AlmWB_01950	Putative secreted effector protein containing SVM protein signal sequence (SAP05-like)	0	Y	secreted
37	2462	>2602		AlmWB_01960	AlmWB_01960	Protein containing SVM signal sequence lacking signal peptide	1	0	membrane
38	113	1891	c	AlmWB_01970	AlmWB_01970	Multidrug resistance ABC transporter ATP-binding and permease protein	6	0	membrane
38	1894	3624	c	AlmWB_01980	AlmWB_01980	Multidrug resistance ABC transporter ATP-binding and permease protein	6	0	membrane
38	3858	5489	c	AlmWB_01990	groEL	Heat shock protein 60 family chaperone GroEL	0	0	cytosolic
38	5582	>5782	c	AlmWB_02000	groES	Heat shock protein 60 family co-chaperone GroES	0	0	cytosolic
39	176	589	c	AlmWB_02010	ruvX	Putative Holliday junction resolvase	0	0	cytosolic
39	606	3203	c	AlmWB_02020	alaS	Alanyl-tRNA synthetase	0	0	cytosolic
39	3309	3518	c	AlmWB_02030	rpmF	50S ribosomal protein L32	0	0	cytosolic
39	3598	3673	c	AlmWB_03360	tRNA-Arg	tRNA-Arg
39	3799	4248	c	AlmWB_02040	trmK	tRNA methyltransferase TrmK	0	Y	secreted
39	4245	>5123	c	AlmWB_02050	rpoD	RNA polymerase sigma factor RpoD	0	0	cytosolic
40	1	1692		AlmWB_02060	AlmWB_02060	Bifunctional signaling protein/50S ribosomal protein L9	0	0	cytosolic
40	1689	3059		AlmWB_02070	dnaC	Replicative DNA helicase	0	0	cytosolic
40	3125	4204		AlmWB_02080	prfA	Peptide chain release factor 1	0	0	cytosolic
40	4207	4788		AlmWB_02090	yrdC	dsRNA binding, YrdC domain-containing protein	0	0	cytosolic
40	4785	5510	c	AlmWB_02100	holA	DNA polymerase III delta subunit	0	0	cytosolic
40	6009	>6948		AlmWB_02110	AlmWB_02110	hypothetical protein	0	Y	secreted
41	550	708	c	AlmWB_02120	AlmWB_02120	hypothetical integral membrane protein	2	0	membrane
41	782	2356	c	AlmWB_02130	ftsH	Cell division protein FtsH	1	0	membrane
41	2383	>3438	c	AlmWB_02140	AlmWB_02140	hypothetical protein	0	0	cytosolic
42	61	1701		AlmWB_02150	glnS	Glutaminyl-tRNA synthetase	0	0	cytosolic
43	104	805		AlmWB_02160	AlmWB_02160	hypothetical integral membrane protein	5	0	membrane
43	852	1430	c	AlmWB_02170	recU	RecU Holliday junction resolvase	0	0	cytosolic
43	1583	2293		AlmWB_02180	rnjA	Ribonuclease J1	0	0	cytosolic
44	<2	2428	c	AlmWB_02190	nrdA	Ribonucleotide reductase (alpha subunit)	0	0	cytosolic
45	430	1410	c	AlmWB_02200	gpsA	Glycerol-3-phosphate dehydrogenase	0	0	cytosolic
45	1407	2726	c	AlmWB_02210	engA	GTP-binding protein EngA	0	0	cytosolic
45	2716	3393	c	AlmWB_02220	cmk	Cytidylate kinase	1	0	membrane
45	3533	4108	c	AlmWB_02230	efp	Elongation factor P	0	0	cytosolic
45	4101	4994	c	AlmWB_02240	miaA	tRNA dimethylallyltransferase	0	Y	secreted
45	5063	>5596	c	AlmWB_02250	ymdB	Phosphoesterase	0	0	cytosolic
46	2	84	c	AlmWB_03340	tRNA-Tyr	tRNA-Tyr
46	294	1856	c	AlmWB_02260	yidC	Preprotein translocase subunit YidC	7	0	membrane
46	1853	>2209	c	AlmWB_02270	rnpA	Ribonuclease P protein component	0	0	cytosolic
47	<1	1578		AlmWB_02280	mgtB	Magnesium-translocating P-type ATPase	6	0	membrane
47	1895	>1996		AlmWB_02290	AlmWB_02290	hypothetical protein	1	0	membrane
48	856	1371		AlmWB_02300	AlmWB_02300	hypothetical protein	1	0	membrane
48	1556	2689	c	AlmWB_02310	potD	ABC-type spermidine/putrescine transport system, periplasmic protein	1	Y	cell surface
48	2689	3486	c	AlmWB_02320	potC	ABC-type spermidine/putrescine transport, permease protein II	6	0	membrane
48	3476	4315	c	AlmWB_02330	potB	ABC-type spermidine/putrescine transport, permease component I	6	0	membrane
48	4320	5621	c	AlmWB_02340	potA	ABC-type spermidine/putrescine transport, ATPase component	0	0	cytosolic
48	5695	7527	c	AlmWB_02350	lepA	Translation elongation factor LepA	0	0	cytosolic
48	7644	>8030	c	AlmWB_02360	engC	GTPase EngC	0	0	cytosolic
49	<3	761	c	AlmWB_02370	cdsA	Phosphatidate cytidylyltransferase	7	Y	cell surface
49	827	1381	c	AlmWB_02380	frr	Ribosome recycling factor	0	0	cytosolic
49	1381	2100	c	AlmWB_02390	pyrH	Uridylate kinase	0	0	cytosolic
49	2210	3058	c	AlmWB_02400	tsf	Elongation factor Ts	0	0	cytosolic
50	150	554		AlmWB_02410	AlmWB_02410	hypothetical protein	1	0	membrane
50	753	>1304		AlmWB_02420	AlmWB_02420	hypothetical protein	1	0	membrane
51	<3	731		AlmWB_02430	AlmWB_02430	Phage integrase (CL0382)	0	0	cytosolic
51	724	>1161		AlmWB_02440	dut	Deoxyuridine 5'-triphosphate nucleotidohydrolase	0	0	cytosolic
52	285	1139		AlmWB_02450	degV	DegV family protein	0	0	cytosolic
52	1165	2040		AlmWB_02460	cca	CCA-adding enzyme (tRNA adenylyl-/cytidylyl-transferase) (tRNA CCA-pyrophosphorylase)	0	0	cytosolic
52	2128	3090		AlmWB_02470	cbf1	Cmp binding factor 1	0	0	cytosolic
52	3479	3640	c	AlmWB_02480	AlmWB_02480	hypothetical protein	0	0	cytosolic
52	3681	4418	c	AlmWB_02490	AlmWB_02490	Putative phage integrase Rve	0	0	cytosolic
53	358	2940	c	AlmWB_02500	valS	Valyl-tRNA synthetase	0	0	cytosolic
54	<3	1502		AlmWB_02510	AlmWB_02510	Metal dependent phosphohydrolase	0	0	cytosolic
55	233	952		AlmWB_02520	spoU	SpoU RNA methylase	0	0	cytosolic
56	<3	842		AlmWB_02530	cysS	Cysteinyl-tRNA synthetase	0	0	cytosolic
56	983	3406		AlmWB_02540	zntA	Cation transport ATPase	10	0	membrane
56	3450	>3887		AlmWB_02550	AlmWB_02550	RNA 2-O ribose methyltransferase	0	0	cytosolic
57	65	295		AlmWB_02560	rpsO	30S ribosomal protein S15	0	0	cytosolic
57	347	670		AlmWB_02570	glnB	Nitrogen regulatory protein PII-like	0	Y	secreted
57	903	1349		AlmWB_02580	AlmWB_02580	Histidine triad (HIT) nucleotide-binding protein	0	0	cytosolic
57	1401	3335	c	AlmWB_02590	thrS	Threonyl-tRNA synthetase	0	0	cytosolic
57	3521	4894	c	AlmWB_02600	trmE	tRNA modification GTPase TrmE	0	0	cytosolic
57	4947	5891	c	AlmWB_02610	AlmWB_02610	Phosphoesterase family protein, RecJ-like	0	0	cytosolic
57	5984	7589	c	AlmWB_02620	ugpB	Glycerol-3-phosphate ABC transporter, periplasmic glycerol-3-phosphate-binding protein	1	0	membrane
57	7563	8474	c	AlmWB_02630	ugpE	Glycerol-3-phosphate ABC transporter, permease 2	6	0	membrane
57	8484	9413	c	AlmWB_02640	ugpA	Glycerol-3-phosphate ABC transporter, permease 1	6	0	membrane
57	9415	10512	c	AlmWB_02650	ugpC	Glycerol-3-phosphate ABC transporter, ATPase	0	0	cytosolic
57	10574	11923	c	AlmWB_02660	asnS	Asparaginyl-tRNA synthetase	0	0	cytosolic
58	310	3003	c	AlmWB_02670	dnaE	DNA polymerase III alpha subunit	0	0	cytosolic
58	3205	>4473	c	AlmWB_02680	lysS	Lysyl-tRNA synthetase (class II)	0	0	cytosolic
59	<3	971	c	AlmWB_02690	dnaG	DNA primase	0	0	cytosolic
59	991	2361	c	AlmWB_02700	glyQS	Glycyl-tRNA synthetase	0	0	cytosolic
59	2441	3304	c	AlmWB_02710	era	GTP-binding protein Era	0	0	cytosolic
59	3351	3767	c	AlmWB_02720	ybeY	Metal-dependent hydrolase YbeY	0	0	cytosolic
59	3960	4120	c	AlmWB_02730	rpsU	30S ribosomal protein S21	0	0	cytosolic
59	4493	6892	c	AlmWB_02740	lon	Lon protease	0	0	cytosolic
59	6929	8251	c	AlmWB_02750	tig	Trigger factor	0	0	cytosolic
59	8579	9199	c	AlmWB_02760	AlmWB_02760	hypothetical integral membrane protein	6	0	membrane
59	9306	10580	c	AlmWB_02770	obgE	GTP-binding protein ObgE	0	0	cytosolic
59	10615	10908	c	AlmWB_02780	rpmA	50S ribosomal protein L27	0	0	cytosolic
59	10936	11244	c	AlmWB_02790	AlmWB_02790	hypothetical protein, protein of unknown function (DUF464)	0	0	cytosolic
59	11256	11573	c	AlmWB_02800	rplU	50S ribosomal protein L21	0	0	cytosolic
59	11889	12839	c	AlmWB_02810	AlmWB_02810	Rhodanese-like protein	0	0	cytosolic
60	4	>2148		AlmWB_02820	AlmWB_02820	P-loop containing nucleoside triphosphate hydrolase	0	0	cytosolic
61	<2	892	c	AlmWB_02830	AlmWB_02830	Predicted peptidase (M22 family)	0	0	cytosolic
61	958	1536	c	AlmWB_02840	AlmWB_02840	Predicted glycoprotease, family peptidase M22	0	0	cytosolic
61	1575	2069	c	AlmWB_02850	AlmWB_02850	Predicted P-loop nucleoside triphosphate hydrolase	0	0	cytosolic
61	2201	4729	c	AlmWB_02860	gyrA	DNA gyrase subunit A	0	0	cytosolic
61	4776	6086	c	AlmWB_02870	gyrB	DNA gyrase subunit B	0	0	cytosolic
62	424	>1884		AlmWB_02880	srmB	DNA and RNA helicase (helicase C family)	0	0	cytosolic
63	88	1842		AlmWB_02890	dnaX	DNA polymerase III gamma/tau subunits	0	0	cytosolic
63	2119	2667		AlmWB_02900	rpoE	DNA-directed RNA polymerase delta subunit	0	0	cytosolic
63	2747	3433		AlmWB_02910	pssA	CDP-diacylglycerol-serine O-phosphatidyltransferase	7	0	membrane
63	3445	4302		AlmWB_02920	psd	Phosphatidylserine decarboxylase	1	0	membrane
63	4342	5964		AlmWB_02930	pyrG	CTP synthase	1	0	membrane
63	6055	6516	c	AlmWB_02940	AlmWB_02940	hypothetical protein, similar to Imp	1	0	membrane
63	6645	7259	c	AlmWB_02950	dnaA	Chromosome replication initiator protein	0	0	cytosolic
63	7261	7938	c	AlmWB_02960	rnc	DsRNA-specific ribonuclease (Ribonuclease III)	0	0	cytosolic
63	7957	8979	c	AlmWB_02970	plsY	Glycerol-3-phosphate acyltransferase PlsX	0	0	cytosolic
63	8982	9644	c	AlmWB_02980	recG	ATP-dependent DNA helicase RecG	0	0	cytosolic
63	9872	10018	c	AlmWB_02990	AlmWB_02990	hypothetical protein	0	0	cytosolic
63	10023	10280	c	AlmWB_03000	AlmWB_03000	hypothetical protein	0	0	cytosolic
64	<1	651	c	AlmWB_03010	lplA	Lipoate-protein ligase A	0	0	cytosolic
64	742	1845	c	AlmWB_03020	dnaJ	Chaperone protein DnaJ	1	0	membrane
64	1989	3833	c	AlmWB_03030	dnaK	Chaperone protein DnaK	0	0	cytosolic
64	3820	4617	c	AlmWB_03040	grpE	Protein GrpE (HSP-70 cofactor)	0	0	cytosolic
64	4678	4941	c	AlmWB_03050	hrcA	Heat-inducible transcription repressor HrcA	0	0	cytosolic
65	<3	1331	c	AlmWB_03060	gltX	Glutamyl-tRNA synthetase	0	0	cytosolic
65	1466	1858	c	AlmWB_03070	rpsI	30S ribosomal protein S9	0	0	cytosolic
65	1869	2339	c	AlmWB_03080	rplM	50S ribosomal protein L13	0	0	cytosolic
66	25	417		AlmWB_03090	rplL	50S ribosomal protein L7/L12	0	0	cytosolic
66	521	4267		AlmWB_03100	rpoB	DNA-directed RNA polymerase beta subunit	0	0	cytosolic
66	4279	8373		AlmWB_03110	rpoC	DNA-directed RNA polymerase beta' subunit	0	0	cytosolic
67	152	1963	c	AlmWB_03120	infB	Translation initiation factor 2	0	0	cytosolic
67	2074	>2997	c	AlmWB_03130	nusA	Transcription termination protein NusA	0	0	cytosolic
68	<2	784		AlmWB_03140	dnaA	Chromosomal replication initiator protein DnaA	0	0	cytosolic
68	833	>1240		AlmWB_03150	dnaN	DNA polymerase III beta subunit	0	0	cytosolic
69	447	908	c	AlmWB_03160	AlmWB_03160	Hsp20-family chaperone	0	0	cytosolic
70	<2	451		AlmWB_03170	ruvA	Holliday junction DNA helicase RuvA	0	0	cytosolic
70	468	1469		AlmWB_03180	ruvB	Holliday junction DNA helicase RuvB	0	0	cytosolic
70	2181	2438		AlmWB_03190	AlmWB_03190	hypothetical protein	0	0	cytosolic
70	3151	3309	c	AlmWB_03200	AlmWB_03200	hypothetical protein	1	0	membrane
71	135	1409		AlmWB_03210	serS	Seryl-tRNA synthetase	0	0	cytosolic
71	1474	1827		AlmWB_03220	AlmWB_03220	hypothetical protein	1	0	membrane
72	1	1322	c	AlmWB_03370	16S rRNA	16S rRNA (small subunit ribosomal RNA)
73	49	1320		AlmWB_03230	AlmWB_03230	hypothetical protein	0	Y	secreted
73	1398	1931		AlmWB_03240	ppa	Inorganic pyrophosphatase	0	0	cytosolic
73	2133	2582		AlmWB_03250	smpB	SsrA-binding protein	0	0	cytosolic
73	2831	3085		AlmWB_03260	AlmWB_03260	hypothetical integral membrane protein	2	0	membrane
74	<3	1460		AlmWB_03270	oppA	Periplasmic oligopeptide-binding protein OppA	0	0	cytosolic
75	<2	>3379	c	AlmWB_03280	polC	DNA polymerase III polC-type	0	0	cytosolic
76	<1	1158	c	AlmWB_03290	artI	ABC-type amino acid transport system, periplasmic component	2	0	membrane
76	1211	2812	c	AlmWB_03300	AlmWB_03300	Metallo-beta-lactamase family protein	0	0	cytosolic
76	2851	>3087	c	AlmWB_03310	AlmWB_03310	hypothetical protein	0	0	cytosolic
77	141	>1211	c	AlmWB_03320	hcaD	NAD-dependent dehydrogenase	0	0	cytosolic
78	<3	>1190	c	AlmWB_03330	citF	Citrate lyase alpha chain	0	0	cytosolic
a < : partial sequence at 5'-end; > : partial sequence at 3'-end; c: coding region on reverse complement sequence.
b TM: transmembrane domain (the number indicates the number of TM domains identified within each protein); SP: secretion signal peptide [Y (Yes) indicates the presence of SP within each protein).
