# Supplementary material for: ‘Candidatus Phytoplasma phoenicium’ associated with almond witches’-broom disease: from draft genome to genetic diversity among strain populations
Source: BMC Microbiol. 2015 Jul 30;15:148. doi: 10.1186/s12866-015-0487-4 (PMC4518686; doi:10.1186/s12866-015-0487-4)
Supplement: Additional file 2: Table S2. — PanOCT analysis of proteins identified within ‘Ca. P. phoenicium’ strain SA213 draft genome and phytoplasma core genome. (XLS 115 kb) [file 12866_2015_487_MOESM2_ESM.xls]

## Sheet: Foglio1
Locus_tag [product]
'Ca. Phytoplasma phoenicium' SA213a	'Ca. Phytoplasma mali' AT	'Ca. Phytoplasma australiense' Rp-a	'Ca. Phytoplasma australiense' SLY NZSb11	'Ca. Phytoplasma asteris' OY-M	'Ca. Phytoplasma asteris' AYWB
AlmWB_00010 [hypothetical protein (DUF2963)]
AlmWB_00020 [hypothetical protein]
AlmWB_00030 [hypothetical protein]
AlmWB_00040 [hypothetical protein]
AlmWB_00050 [YqaJ-like viral recombinase domain]	ATP_00402 [Conserved hypothetical protein, phage-related]	PA_0328 [Putative phage-related protein (endonuclease)]	SLY_0997 [hypothetical protein]	PAM_345 [Conserved hypothetical protein]	AYWB_223 [Conserved hypothetical protein]
AlmWB_00060 [Thymidylate kinase]	ATP_00403 [Thymidylate kinase]	PA_0365 [Thymidylate kinase]	SLY_0629 [Thymidylate kinase]	PAM_344 [Thymidylate kinase]	AYWB_222 [Thymidylate kinase]
AlmWB_00070 [hypothetical protein]
AlmWB_00080 [hypothetical protein]
AlmWB_00090 [DNA helicase, DnaB-like]
AlmWB_00100 [Putative hemolysin containing CBS domain, putative secreted protein]
AlmWB_00110 [Methionyl-tRNA synthetase]	ATP_00376 [Methiony-tRNA synthetase]	PA_0128 [Methionyl-tRNA synthetase]	SLY_0859 [Methionyl-tRNA synthetase]	PAM_233 [Methionyl-tRNA synthetase]	AYWB_489 [Methionyl-tRNA synthetase]
AlmWB_00120 [Tetrapyrrole (Corrin/Porphyrin) Methylase]	ATP_00375 [Tetrapyrrole (Corrin/Porphyrin) methylase]	PA_0167 [Putative methyltransferase]	SLY_0916 [Tetrapyrrole Methylase Family Protein]	PAM_232 [Conserved hypothetical protein]	AYWB_490 [Tetrapyrrole (Corrin/Porphyrin) methylase]
AlmWB_00130 [DNA polymerase III delta prime subunit]	ATP_00374 [DNA polymerase III, delta prime subunit]	PA_0168 [DNA polymerase III, delta prime subunit]	SLY_0917 [DNA polymerase III delta' subunit]	PAM_231 [DNA polymerase III, delta prime subunit]	AYWB_491 [DNA polymerase III, delta prime subunit]
AlmWB_00140 [Thymidylate kinase]	ATP_00373 [Thymidylate kinase]	PA_0169 [Thymidylate kinase]	SLY_0918 [Thymidylate kinase]	PAM_230 [Thymidylate kinase]	AYWB_492 [Thymidylate kinase]
AlmWB_00150 [tRNA pseudouridine synthase A]	ATP_00372 [Pseudouridine synthase A]	PA_0170 [tRNA pseudouridine synthase A]	SLY_0919 [tRNA pseudouridine synthase A]	PAM_229 [Pseudouridylate synthase]	AYWB_493 [tRNA pseudouridine synthase A]
AlmWB_00160 [ABC-type cobalt transport system, permease component]	ATP_00371 [ABC-type cobalt transport system, permease]	PA_0173 [ABC-type cobalt transport system,permease]	SLY_0736 [ABC Transporter Permease Protein]	PAM_180 [ABC-type cobalt transport system, permease]	AYWB_539 [ABC-type cobalt transport protein CbiQ]
AlmWB_00170 [ABC-type cobalt transport system, ATPase component]
AlmWB_00180 [ABC-type cobalt transport system, ATPase component]	ATP_00369 [ABC-type cobalt transport system, ATPase]	PA_0175 [ABC-type cobalt import ATP-binding protein cbiO]	SLY_0738 [Putative cobalt import ATP-binding protein cbiO]	PAM_179 [ABC-type cobalt transport system, ATPase]	AYWB_541 [Cobalt transport ATP-binding protein cbiO]
AlmWB_00190 [50S ribosomal protein L17]	ATP_00368 [50S ribosomal protein L17]	PA_0559 [50S ribosomal protein L17]	SLY_0360 [50S ribosomal protein L17]	PAM_228 [Ribosomal protein L17]	AYWB_494 [LSU ribosomal protein L17P]
AlmWB_00200 [DNA-directed RNA polymerase alpha subunit]	ATP_00367 [DNA-directed RNA polymerase, alpha chain]	PA_0560 [DNA-directed RNA polymerase alpha subunit]	SLY_0361 [DNA-directed RNA polymerase alpha chain]	PAM_227 [DNA-directed RNA polymerase alpha subunit]	AYWB_495 [DNA-directed RNA polymerase alpha chain]
AlmWB_00210 [30S ribosomal protein S11]	ATP_00366 [30S ribosomal protein S11]	PA_0561 [30S ribosomal protein S11]	SLY_0362 [30S ribosomal protein S11]	PAM_226 [Ribosomal protein S11]	AYWB_496 [SSU ribosomal protein S11P]
AlmWB_00220 [30S ribosomal protein S13]	ATP_00365 [30S ribosomal protein S13]	PA_0562 [30S ribosomal protein S13]	SLY_0363 [30S ribosomal protein S13]	PAM_225 [Ribosomal protein S13]	AYWB_497 [SSU ribosomal protein S13P]
AlmWB_00230 [50S ribosomal protein L36]	ATP_00364 [50S ribosomal protein L36]	PA_0563 [50S ribosomal protein L36]	SLY_0364 [50S ribosomal protein L36]	PAM_224 [Ribosomal protein L36]	AYWB_498 [LSU ribosomal protein L36P]
AlmWB_00240 [Translation initiation factor IF-1]	ATP_00363 [Translation initiation factor IF-1]	PA_0564 [Translation initiation factor IF-1]	SLY_0365 [Translation initiation factor IF-1]	PAM_223 [Translation initiation factor IF-1]	AYWB_499 [Bacterial protein translation initiation factor]
AlmWB_00250 [Methionine aminopeptidase]	ATP_00362 [Methionine aminopeptidase]	PA_0565 [Methionine aminopeptidase (MAP)]	SLY_0366 [Methionine aminopeptidase]	PAM_222 [Methionine aminopeptidase]	AYWB_500 [Methionine aminopeptidase]
AlmWB_00260 [Preprotein translocase SecY subunit]	ATP_00361 [Preprotein translocase subunit SecY]	PA_0567 [SecY protein]	SLY_0368 [Preprotein translocase secY subunit]	PAM_220 [Preprotein translocase subunit SecY]	AYWB_502 [Protein translocase subunit secY]
AlmWB_00270 [50S ribosomal protein L15]	ATP_00360 [50S ribosomal protein L15]	PA_0568 [50S ribosomal protein L15]	SLY_0369 [50S ribosomal protein L15]	PAM_219 [Ribosomal protein L15]	AYWB_503 [LSU ribosomal protein L15P]
AlmWB_00280 [50S ribosomal protein L30]	ATP_00359 [50S ribosomal protein L30]	PA_0569 [Ribosomal protein L30/L7E]	SLY_0370 [50S ribosomal protein L30]	PAM_218 [Ribosomal protein L30/L7E]	AYWB_504 [LSU ribosomal protein L30P/L7E]
AlmWB_00290 [30S ribosomal protein S5]	ATP_00358 [30S ribosomal protein S5]	PA_0570 [30S ribosomal protein S5]	SLY_0371 [30S ribosomal protein S5]	PAM_217 [Ribosomal protein S5]	AYWB_505 [SSU ribosomal protein S5P]
AlmWB_00300 [50S ribosomal protein L18]	ATP_00357 [50S ribosomal protein L18]	PA_0571 [50S ribosomal protein L18]	SLY_0372 [50S ribosomal protein L18]	PAM_216 [Ribosomal protein L18]	AYWB_506 [LSU ribosomal protein L18P]
AlmWB_00310 [50S ribosomal protein L6]	ATP_00356 [50S ribosomal protein L6]	PA_0572 [50S ribosomal protein L6]	SLY_0373 [50S ribosomal protein L6]	PAM_215 [Ribosomal protein L6]	AYWB_507 [LSU ribosomal protein L6P]
AlmWB_00320 [30S ribosomal protein S8]	ATP_00355 [30S ribosomal protein S8]	PA_0573 [30S ribosomal protein S8]	SLY_0374 [30S ribosomal protein S8]	PAM_214 [Ribosomal protein S8]	AYWB_508 [SSU ribosomal protein S8P]
AlmWB_00330 [30S ribosomal protein S14]	ATP_00354 [30S ribosomal protein S14]	PA_0574 [30S ribosomal protein S14]	SLY_0375 [30S ribosomal protein S14-2]	PAM_213 [Ribosomal protein S14]	AYWB_509 [SSU ribosomal protein S14P]
AlmWB_00340 [50S ribosomal protein L5]	ATP_00353 [50S ribosomal protein L5]	PA_0575 [50S ribosomal protein L5]	SLY_0376 [50S ribosomal protein L5]	PAM_212 [Ribosomal protein L5]	AYWB_510 [LSU ribosomal protein L5P]
AlmWB_00350 [50S ribosomal protein L24]	ATP_00352 [50S ribosomal protein L24]	PA_0576 [50S ribosomal protein L24]	SLY_0377 [50S ribosomal protein L24]	PAM_211 [Ribosomal protein L24]	AYWB_511 [LSU ribosomal protein L24P]
AlmWB_00360 [50S ribosomal protein L14]	ATP_00351 [50S ribosomal protein L14]	PA_0577 [50S ribosomal protein L14]	SLY_0378 [50S ribosomal protein L14]	PAM_210 [Ribosomal protein L14]	AYWB_512 [LSU ribosomal protein L14P]
AlmWB_00370 [30S ribosomal protein S17]	ATP_00350 [30S ribosomal protein S17]	PA_0578 [30S ribosomal protein S17]	SLY_0379 [30S ribosomal protein S17]	PAM_209 [Ribosomal protein S17]	AYWB_513 [SSU ribosomal protein S17P]
AlmWB_00380 [50S ribosomal protein L29]	ATP_00349 [50S ribosomal protein L29]	PA_0579 [50S ribosomal protein L29]	SLY_0380 [50S ribosomal protein L29]	PAM_208 [Ribosomal protein L29]	AYWB_514 [LSU ribosomal protein L29P]
AlmWB_00390 [50S ribosomal protein L16]	ATP_00348 [50S ribosomal protein L16]	PA_0580 [50S ribosomal protein L16/L10E]	SLY_0381 [50S ribosomal protein L16]	PAM_207 [Ribosomal protein L16/L10E]	AYWB_515 [LSU ribosomal protein L16P]
AlmWB_00400 [30S ribosomal protein S3]	ATP_00347 [30S ribosomal protein S3]	PA_0581 [30S ribosomal protein S3]	SLY_0382 [30S ribosomal protein S3]	PAM_206 [Ribosomal protein S3]	AYWB_516 [SSU ribosomal protein S3P]
AlmWB_00410 [50S ribosomal protein L22]	ATP_00346 [50S ribosomal protein L22]	PA_0582 [50S ribosomal protein L22]	SLY_0383 [50S ribosomal protein L22]	PAM_205 [Ribosomal protein L22]	AYWB_517 [LSU ribosomal protein L22P]
AlmWB_00420 [30S ribosomal protein S19]	ATP_00345 [30S ribosomal protein S19]	PA_0583 [30S ribosomal protein S19]	SLY_0384 [30S ribosomal protein S19]	PAM_204 [Ribosomal protein S19]	AYWB_518 [SSU ribosomal protein S19]
AlmWB_00430 [50S ribosomal protein L2]	ATP_00344 [50S ribosomal protein L2]	PA_0584 [50S ribosomal protein L2]	SLY_0385 [50S ribosomal protein L2]	PAM_203 [Ribosomal protein L2]	AYWB_519 [LSU ribosomal protein L2P]
AlmWB_00440 [50S ribosomal protein L23]	ATP_00343 [50S ribosomal protein L23]	PA_0585 [50S ribosomal protein L23]	SLY_0386 [50S ribosomal protein L23]	PAM_202 [Ribosomal protein L23]	AYWB_520 [LSU ribosomal protein L23P]
AlmWB_00450 [50S ribosomal protein L4]	ATP_00342 [50S ribosomal protein L4]	PA_0586 [50S ribosomal protein L4]	SLY_0387 [50S ribosomal protein L4]	PAM_201 [Ribosomal protein L4]	AYWB_521 [LSU ribosomal protein L1E]
AlmWB_00460 [50S ribosomal protein L3]	ATP_00341 [50S ribosomal protein L3]	PA_0587 [50S ribosomal protein L3]	SLY_0388 [50S ribosomal protein L3]	PAM_200 [Ribosomal protein L3]	AYWB_522 [LSU ribosomal protein L3P]
AlmWB_00470 [30S ribosomal protein S10]	ATP_00340 [30S ribosomal protein S10]	PA_0588 [30S ribosomal protein S10]	SLY_0389 [30S ribosomal protein S10]	PAM_199 [Ribosomal protein S10]	AYWB_524 [SSU ribosomal protein S10P]
AlmWB_00480 [Aspartyl-tRNA synthetase]	ATP_00271 [Aspartyl-tRNA synthetase]	PA_0486 [Aspartyl-tRNA synthetase]	SLY_0272 [Aspartyl-tRNA synthetase]	PAM_128 [Aspartyl-tRNA synthetase]	AYWB_593 [Aspartyl-tRNA synthetase]
AlmWB_00490 [tRNA(Ile)-lysidine synthetase]	ATP_00272 [tRNA(Ile)-lysidine synthase]	PA_0487 [Cell cycle protein]	SLY_0273 [tRNA(Ile)-lysidine synthase]	PAM_129 [Conserved hypothetical protein]	AYWB_592 [Cell cycle protein MesJ]
AlmWB_00500 [hypothetical protein]	ATP_00077 [Conserved hypothetical protein]	PA_0636 [Conserved hypothetical protein]	SLY_0448 [hypothetical protein]	PAM_277 [hypothetical protein]	AYWB_444 [Conserved hypothetical protein]
AlmWB_00510 [50S ribosome-binding GTPase]	ATP_00076 [Ribosome biogenisis GTP-binding protein]	PA_0635 [GTPase of unknown function]	SLY_0447 [GTPase]	PAM_278 [Conserved hypothetical protein]	AYWB_443 [GTP-binding protein]
AlmWB_00520 [DNA topoisomerase I]	ATP_00075 [DNA topoisomerase I]	PA_0634 [Topoisomerase IA]	SLY_0446 [DNA topoisomerase I]	PAM_279 [Topoisomerase IA]	AYWB_442 [DNA topoisomerase]
AlmWB_00530 [Signal recognition particle receptor protein FtsY]	ATP_00074 [Cell divison protein FtsY homolog]	PA_0827 [Signal recognition particle-docking protein]	SLY_1071 [Cell division protein ftsY-like protein]	PAM_679 [Signal recognition particle-docking protein]	AYWB_064 [Signal recognition particle, docking protein]
AlmWB_00540 [Signal recognition particle, subunit Ffh SRP54]
AlmWB_00550 [AAA+ ATPase]	ATP_00072 [DNA polymerase I (3'-5' exonuclease and]	PA_0824 [DNA polymerase I]	SLY_1067 [DNA polymerase I]	PAM_675 [DNA polymerase I]	AYWB_066 [DNA polymerase I]
AlmWB_00560 [hypothetical protein]
AlmWB_00570 [hypothetical protein]
AlmWB_00580 [NAD-dependent glyceraldehyde-3-phosphate dehydrogenase]
AlmWB_00590 [Phosphoglycerate kinase]
AlmWB_00600 [Peptidyl-tRNA hydrolase]	ATP_00223 [Peptidyl-tRNA hydrolase]	PA_0610 [Peptidyl-tRNA hydrolase]	SLY_0416 [Peptidyl-tRNA hydrolase]	PAM_152 [Peptidyl-tRNA hydrolase]	AYWB_567 [Peptidyl-tRNA hydrolase]
AlmWB_00610 [Cation-transporting P-type ATPase B]	ATP_00222 [P-type ATPase exporting cations]	PA_0779 [Cation transport ATPase]	SLY_1013 [Cation-transporting ATPase pacL]	PAM_030 [Cation transport ATPase]	AYWB_018 [Cation transport ATPase]
AlmWB_00620 [Cation-transporting P-type ATPase A]	ATP_00221 [P-type ATPase exporting cations (probably Ca2+)]	PA_0345 [Cation-transporting ATPase A, P type (ATPase,]	SLY_0195 [Cation-transporting ATPase pacL]	PAM_186 [Cation transport ATPase]	AYWB_533 [Cation transport ATPase]
AlmWB_00630 [Hemolysin-related protein]	ATP_00276 [Probable hemolysin]	PA_0611 [Putative transporter]	SLY_0417 [Hemolysin]	PAM_153 [Hemolysin]	AYWB_566 [Hemolysin-related protein]
AlmWB_00640 [Putative integral membrane protein]
AlmWB_00650 [Integrase]
AlmWB_00660 [hypothetical protein]
AlmWB_00670 [hypothetical protein]
AlmWB_00680 [AAA+ ATPase]
AlmWB_00690 [hypothetical protein]
AlmWB_00700 [hypothetical protein, putative secreted protein]
AlmWB_00710 [hypothetical protein]
AlmWB_00720 [hypothetical]
AlmWB_00730 [hypothetical protein, putative cell surface protein]
AlmWB_00740 [hypothetical]
AlmWB_00750 [Bacterial nucleoid DNA-binding protein]
AlmWB_00760 [hypothetical protein]
AlmWB_00770 [YqaJ-like viral recombinase domain]	ATP_00093 [Conserved hypothetical protein]	PA_0619 [Similar to phage-related protein predicted]	SLY_0428 [hypothetical protein]	PAM_622 [Conserved hypothetical protein]	AYWB_113 [Conserved hypothetical protein]
AlmWB_00780 [hypothetical protein, Protein of unknown function (DUF2963)]
AlmWB_00790 [DNA replication protein DnaI]	ATP_00069 [ATP-binding loader protein for DnaB]	PA_0821 [Putative DNA replication protein]	SLY_1063 [Primosomal protein dnaI]	PAM_672 [DNA replication protein]	AYWB_069 [DNA replication protein DnaC]
AlmWB_00800 [hypothetical protein]
AlmWB_00810 [hypothetical protein]
AlmWB_00820 [hypothetical protein]
AlmWB_00830 [hypothetical protein]
AlmWB_00840 [hypothetical protein]
AlmWB_00850 [hypothetical protein]
AlmWB_00860 [Putative inhibitor of apoptosis-promoting Bax1, putative integral membrane protein]
AlmWB_00870 [Translation elongation factor Tu]	ATP_00395 [Elongation factor Tu]	PA_0660 [Translation elongation factor EF-Tu]	SLY_0469 [Elongation factor Tu]	PAM_265 [Translation elongation factor EF-Tu]	AYWB_456 [Protein translation elongation factor Tu]
AlmWB_00880 [Translation elongation factor G]	ATP_00394 [Elongation factor G 1 (EF-G 1)]	PA_0661 [Elongation factor G]	SLY_0470 [Elongation factor G]	PAM_264 [Translation elongation factor EF-G]	AYWB_457 [Protein translation elongation factor G]
AlmWB_00890 [30S ribosomal protein S7]	ATP_00393 [30S ribosomal protein S7]	PA_0662 [30S ribosomal protein S7]	SLY_0471 [30S ribosomal protein S7]	PAM_263 [Ribosomal protein S7]	AYWB_458 [SSU ribosomal protein S7P]
AlmWB_00900 [30S ribosomal protein S12]	ATP_00392 [30S ribosomal protein S12]	PA_0663 [30S ribosomal protein S12]	SLY_0472 [30S ribosomal protein S12]	PAM_262 [Ribosomal protein S12]	AYWB_459 [SSU ribosomal protein S12P]
AlmWB_00910 [Putative modulator of DNA gyrase TldD]	ATP_00323 [Zn-dependent protease]	PA_0703 [Zn-dependent proteases, TldD]	SLY_0533 [Protein tldD]	PAM_447 [Conserved hypothetical protein]	AYWB_331 [TldD protein]
AlmWB_00920 [Putative modulator of DNA gyrase PmbA]	ATP_00324 [Modulator of DNA gyrase]	PA_0702 [Pmba-related protein]	SLY_0532 [Protein pmbA-like protein]	PAM_764 [Conserved hypothetical protein]	AYWB_332 [PmbA protein]
AlmWB_00930 [NifU-like N terminal domain]	ATP_00112 [NifU-like protein, putative involved in Fe-S]	PA_0544 [NifU homolog]	SLY_0342 [NifU-like protein]	PAM_467 [NifU homolog]	AYWB_311 [IscU protein]
AlmWB_00940 [Tyrosyl-tRNA synthetase]	ATP_00114 [Tyrosyl-tRNA synthetase]	PA_0546 [Tyrosyl-tRNA synthetase]	SLY_0344 [Tyrosyl-tRNA synthetase]	PAM_469 [Tyrosyl-tRNA synthetase]	AYWB_309 [Tyrosyl-tRNA synthetase]
AlmWB_00950 [50S ribosomal protein L19]	ATP_00440 [50S ribosomal protein L19]	PA_0547 [50S ribosomal protein L19]	SLY_0345 [50S ribosomal protein L19]	PAM_470 [Ribosomal protein L19]	AYWB_308 [LSU ribosomal protein L19P]
AlmWB_00960 [tRNA (Guanine37-N1)-methyltransferase]	ATP_00439 [tRNA (guanine-N(1)-)-methyltransferase]	PA_0548 [tRNA (Guanine-N(1)-)-methyltransferase]	SLY_0346 [tRNA (Guanine-1) methyltransferase]	PAM_471 [tRNA-(guanine-N1)-methyltransferase]	AYWB_307 [tRNA (Guanine-N1) -methyltransferase]
AlmWB_00970 [30S ribosomal protein S16]	ATP_00437 [30S ribosomal protein S16]	PA_0549 [30S ribosomal protein S16]	SLY_0347 [30S ribosomal protein S16]	PAM_472 [Ribosomal protein S16]	AYWB_306 [SSU ribosomal protien S16P]
AlmWB_00980 [hypothetical protein]
AlmWB_00990 [hypothetical protein]
AlmWB_01000 [Prolyl-tRNA synthetase]	ATP_00435 [Prolyl-tRNA synthetase]	PA_0678 [Prolyl-tRNA synthetase]	SLY_0491 [Prolyl-tRNA synthetase]	PAM_246 [Prolyl-tRNA synthetase]	AYWB_475 [Prolyl-tRNA synthetase]
AlmWB_01010 [S-adenosylmethionine synthetase]
AlmWB_01020 [ABC-type dipeptide/oligopeptide transport system, ATPase component]	ATP_00064 [ABC-type dipeptide/oligopeptide transport]	PA_0754 [ABC-type peptide/nickel transport system]	SLY_0653 [Oligopeptide transport ATP-binding protein oppD]	PAM_192 [ABC-type dipeptide/oligopeptide transport]	AYWB_528 [Dipeptide transport ATP-binding protein DppD]
AlmWB_01030 [ABC-type dipeptide/oligopeptide transport system, ATPase component]	ATP_00065 [Putative dipeptide/oligopeptide transport]	PA_0753 [ABC-type peptide/nickel transport system]	SLY_0652 [Oligopeptide transport ATP-binding protein oppF]	PAM_193 [Conserved hypothetical protein]	AYWB_527 [Dipeptide transport ATP-binding protein DppF]
AlmWB_01040 [Ribonucleotide reductase of class Ib (aerobic), beta subunit]	ATP_00186 [Ribonucleoside-diphosphate reductase, beta]	PA_0112 [Ribonucleotide reductase, beta subunit]	SLY_0806 [Ribonucleoside-diphosphate reductase beta]	PAM_055 [Ribonucleotide reductase beta subunit]	AYWB_026 [Ribonucleoside-diphosphate reductase beta chain]
AlmWB_01050 [hypothetical protein]
AlmWB_01060 [MraW methylase family protein]	ATP_00449 [Methyltransferase involved in cell envelope]	PA_0107 [S-adenosyl-methyltransferase]	SLY_0799 [S-adenosyl-methyltransferase mraW]	PAM_735 [Conserved hypothetical protein]	AYWB_652 [Conserved hypothetical protein]
AlmWB_01070 [DNA-directed RNA polymerase omega subunit]	ATP_00448 [DNA-directed RNA polymerase, omega chain]	PA_0106 [Putative DNA-directed RNA polymerase,omega]	SLY_0798 [DNA-Directed RNA Polymerase Subunit K/Omega]	PAM_736 [DNA-directed RNA polymerase subunit K/omega]	AYWB_654 [DNA-directed RNA polymerase omega chain]
AlmWB_01080 [Guanylate kinase]	ATP_00447 [Guanylate kinase]	PA_0105 [Guanylate kinase]	SLY_0797 [Guanylate kinase]	PAM_737 [Guanylate kinase]	AYWB_655 [Guanylate kinase]
AlmWB_01090 [Leucyl-tRNA synthetase]	ATP_00446 [Leucyl-tRNA synthetase]	PA_0104 [Leucyl-tRNA synthetase]	SLY_0796 [Leucyl-tRNA synthetase]	PAM_738 [Leucyl-tRNA synthetase]	AYWB_656 [Leucyl-tRNA synthetase]
AlmWB_01100 [Acyl carrier protein]	ATP_00445 [Acyl carrier protein]	PA_0099 [Acyl carrier protein (ACP)]	SLY_0792 [Acyl carrier protein]	PAM_739 [Acyl carrier protein]	AYWB_657 [Acyl carrier protein]
AlmWB_01110 [Putative integral membrane protein]
AlmWB_01120 [Isoleucyl-tRNA synthetase]	ATP_00252 [Isoleucyl-tRNA synthetase]	PA_0346 [Isoleucyl-tRNA synthetase]	SLY_0197 [Isoleucyl-tRNA synthetase]	PAM_184 [Isoleucyl-tRNA synthetase]	AYWB_535 [Isoleucyl-tRNA synthetase]
AlmWB_01130 [GTP-binding and nucleic acid-binding protein YchF]	ATP_00251 [GTP-dependent nucleic acid-binding protein]	PA_0347 [Putative GTPase, probable translation factor]	SLY_0198 [GTP-dependent nucleic acid-binding protein engD]	PAM_183 [Conserved hypothetical protein]	AYWB_536 [GTP-binding protein]
AlmWB_01140 [Ribonuclease HII]	ATP_00130 [Ribonuclease HIII]	PA_0707 [Ribonuclease HII family protein]	SLY_0541 [Ribonuclease HIII]	PAM_631 [Ribonuclease HII Family 2]	AYWB_103 [Ribonuclease HIII]
AlmWB_01150 [Uracil DNA glycosylase superfamily]	ATP_00230 [Uracil-DNA glycosylase]	PA_0521 [Uracil-DNA glycosylase]	SLY_0310 [Uracil-DNA glycosylase]	PAM_163 [Uracil DNA glycosylase]	AYWB_556 [Uracil-DNA glycosylase]
AlmWB_01160 [Peptidase S24-like, putative integral membrane protein]	ATP_00229 [Conserved hypothetical protein]	PA_0522 [hypothetical protein]	SLY_0311 [hypothetical protein]	PAM_162 [hypothetical protein]	AYWB_557 [Conserved hypothetical protein]
AlmWB_01170 [tRNA uridine 5-carboxymethylaminomethyl modification enzyme GidA]	ATP_00137 [Glucose-inhibited division protein A]	PA_0644 [Glucose inhibited division protein A]	SLY_0456 [tRNA uridine 5-carboxymethylaminomethyl]	PAM_268 [Glucose inhibited division protein A]	AYWB_453 [Glucose inhibited division protein A]
AlmWB_01180 [Malate/Na+ symporter]	ATP_00104 [Malate (citrate)/Na+ symporter]	PA_0768 [Putative malate/citrate symporter]	SLY_0674 [Citrate-sodium symport]	PAM_720 [Malate/citrate symporter]	AYWB_052 [Malate-sodium symport]
AlmWB_01190 [Manganese ABC transporter, inner membrane permease protein SitD]	ATP_00003 [ABC-type Mn/Zn transport system, permease]	PA_0484 [ABC-type Zn/Mn transport system,permease]	SLY_0270 [Zinc transport system membrane protein troD]	PAM_094 [ABC-type Mn/Zn transport system, permease]	AYWB_621 [ABC-type Mn/Zn transport system, membrane]
AlmWB_01200 [ABC-type Mn/Zn transport system, permease]
AlmWB_01210 [Manganese ABC transporter, ATP-binding protein SitB]	ATP_00005 [ABC-type Mn/Zn transport system, ATPase]	PA_0482 [ABC-type Zn/Mn transport system, ATPase]	SLY_0268 [Zinc transport system ATP-binding protein troB]	PAM_093 [ABC-type Mn/Zn transport system, ATPase]	AYWB_623 [ABC-type Mn/Zn transport system, ATP-binding]
AlmWB_01220 [Manganese ABC transporter, periplasmic-binding protein SitA]	ATP_00006 [ABC-type Mn/Zn transport system, periplasmic]	PA_0481 [ABC-type Zn/Mn transport system periplasmic]	SLY_0267 [Periplasmic zinc-binding protein troA precursor]	PAM_092 [ABC-type Mn/Zn transport system, periplasmic]	AYWB_624 [ABC-type Mn/Zn transport system, periplasmic]
AlmWB_01230 [Arginyl-tRNA synthetase]	ATP_00436 [Arginyl-tRNA synthetase]	PA_0540 [Arginyl-tRNA synthetase]	SLY_0334 [Arginyl-tRNA synthetase 2]	PAM_455 [Arginyl-tRNA synthetase]	AYWB_316 [Arginyl-tRNA synthetase]
AlmWB_01240 [DNA ligase]	ATP_00275 [NAD-dependent DNA ligase]	PA_0770 [NAD-dependent DNA ligase]	SLY_0677 [DNA ligase]	PAM_438 [NAD-dependent DNA ligase]	AYWB_321 [NAD-dependent DNA ligase]
AlmWB_01250 [Holo-[acyl-carrier protein] synthase]	ATP_00294 [Holo-[acyl-carrier-protein] synthase]	PA_0838 [Phosphopantetheinyl transferase (holo-ACP]	SLY_1125 [Holo-[acyl-carrier-protein] synthase]	PAM_440 [Phosphopantetheinyl transferase]	AYWB_323 [Holo-[acyl-carrier-protein] synthase]
AlmWB_01260 [hypothetical protein]
AlmWB_01270 [Mg-dependent DNase]	ATP_00152 [Mg-dependent DNase]	PA_0690 [Mg-dependent DNase]	SLY_0513 [Putative deoxyribonuclease yabD]	PAM_605 [Mg-dependent DNase]	AYWB_140 [Mg-dependent DNase]
AlmWB_01280 [Dihydrolipoamide dehydrogenase of pyruvate dehydrogenase complex]	ATP_00153 [Dihydrolipoamide dehydrogenase]	PA_0689 [Dihydrolipoamide dehydrogenase]	SLY_0512 [Dihydrolipoyl dehydrogenase]	PAM_603 [Fatty acid/phospholipid biosynthesis enzyme]	AYWB_139 [Dihydrolipoamide dehydrogenase]
AlmWB_01290 [Dihydrolipoamide acetyltransferase component of pyruvate dehydrogenase complex]	ATP_00154 [Branched-chain alpha-keto acid dehydrogenase]	PA_0688 [Pyruvate dehydrogenase E2 component]	SLY_0511 [Dihydrolipoyllysine-residue acetyltransferase]	PAM_602 [Dihydrolipoamide acyltransferase]	AYWB_138 [Dihydrolipoamide acyltransferase component]
AlmWB_01300 [Dihydrolipoamide acetyltransferase component of pyruvate dehydrogenase complex]
AlmWB_01310 [Pyruvate dehydrogenase E1 component beta subunit]	ATP_00155 [Thiamine pyrophosphate-dependent dehydrogenase,]	PA_0687 [Pyruvate dehydrogenase E1 comp, beta subunit]	SLY_0510 [Pyruvate dehydrogenase E1 component, beta]	PAM_601 [Thiamine pyrophosphate-dependent dehydrogenase]	AYWB_137 [Pyruvate dehydrogenase E1 component beta]
AlmWB_01320 [Pyruvate dehydrogenase E1 component alpha subunit]	ATP_00156 [Thiamine pyrophosphate-dependent dehydrogenase,]	PA_0686 [Pyruvate dehydrogenase E1 component,alpha]	SLY_0509 [Pyruvate dehydrogenase E1 component, alpha]	PAM_600 [Thiamine pyrophosphate-dependent dehydrogenase]	AYWB_136 [Pyruvate dehydrogenase E1 component alpha]
AlmWB_01330 [AAA+ ATPase]
AlmWB_01340 [AAA+ ATPase]
AlmWB_01350 [hypothetical protein]
AlmWB_01360 [hypothetical protein]
AlmWB_01370 [Putative secreted effector protein containing SVM protein signal sequence (SAP11-like)]	ATP_00189 [Conserved hypothetical protein]	PA_0276 [hypothetical protein]	SLY_0148 [hypothetical protein]	PAM_519 [hypothetical protein]	AYWB_402 [Conserved hypothetical protein]
AlmWB_01380 [Methionine ABC transporter permease protein]	ATP_00191 [ABC-type methionine transport system, permease]	PA_0492 [D-methionine transport system permease protein]	SLY_0278 [D-methionine transport system permease protein]	PAM_134 [Permease component of an uncharacterized ABC]	AYWB_587 [Methionine transport ATP-binding protein]
AlmWB_01390 [hypothetical protein]	ATP_00192 [ABC-type methionine transport system,]	PA_0491 [Putative D-methionine transport system]	SLY_0277 [ABC-Type Methionine Transport System Periplasmic]	PAM_133 [ABC-type uncharacterized transport system,]	AYWB_588 [ABC-type methionine transport system,]
AlmWB_01400 [Ribosome-binding factor A]	ATP_00316 [Ribosome-binding factor A]	PA_0609 [Ribosome-binding factor A]	SLY_0415 [Ribosome-binding factor A]	PAM_151 [Ribosome-binding factor A]	AYWB_569 [Ribosome-binding factor A]
AlmWB_01410 [Primosomal protein N']	ATP_00317 [Primosomal protein, replication factor Y]	PA_0123 [Primosomal protein N]	SLY_0843 [Primosomal protein N']	PAM_154 [Primosomal protein N']	AYWB_565 [Primosomal protein N']
AlmWB_01420 [Phosphotransacetylase (PduL-like)]	ATP_00224 [CoA-phosphotransacetylase, similar to]	PA_0274 [Putative propanediol utilization protein]	SLY_0146 [Propanediol Utilization Protein]	PAM_729 [Conserved hypothetical protein]	AYWB_646 [Propanediol utilisation protein PduL]
AlmWB_01430 [HD superfamily phosphohydrolase]	ATP_00225 [HD superfamily phosphohydrolase]	PA_0273 [HD superfamily phosphohydrolase]	SLY_0145 [HD Domain Protein]	PAM_730 [HD superfamily phosphohydrolase]	AYWB_647 [HD superfamily phosphohydrolase]
AlmWB_01440 [Dimethyladenosine transferase]	ATP_00226 [Dimethyladenosine transferase]	PA_0272 [Dimethyladenosine transferase]	SLY_0144 [Dimethyladenosine transferase]	PAM_731 [Dimethyladenosine transferase]	AYWB_648 [Dimethyladenosine transferase]
AlmWB_01450 [Septation protein spoVG]	ATP_00227 [Regulatory protein, SpoVG family]	PA_0271 [Putative septation protein spoVG (Stage V]	SLY_0143 [Putative septation protein spoVG]	PAM_732 [Conserved hypothetical protein]	AYWB_649 [Stage V sporulation protein G]
AlmWB_01460 [Cation uptake P-type ATPase]	ATP_00228 [P-type ATPase exporting cations (probably]	PA_0270 [Cation transport ATPase]	SLY_0142 [Putative cadmium-transporting ATPase]	PAM_733 [Cation transport ATPase]	AYWB_650 [Cation uptake P-type ATPase]
AlmWB_01470 [Phenylalanyl-tRNA synthetase beta chain]	ATP_00079 [Phenylalanyl-tRNA synthetase beta chain]	PA_0531 [Phenylalanyl-tRNA synthetase beta-chain]	SLY_0324 [Phenylalanyl-tRNA synthetase beta chain]	PAM_598 [Phenylalanyl-tRNA synthetase beta subunit]	AYWB_134 [Phenylalanyl-tRNA synthetase beta chain]
AlmWB_01480 [Phenylalanyl-tRNA synthetase alpha chain]	ATP_00080 [Phenylalanyl-tRNA synthetase alpha chain]	PA_0532 [Phenylalanyl-tRNA synthetase alpha-chain]	SLY_0325 [Phenylalanyl-tRNA synthetase alpha chain]	PAM_596 [Phenylalanyl-tRNA synthetase alpha subunit]	AYWB_133 [Phenylalanyl-tRNA synthetase alpha chain]
AlmWB_01490 [Acetate kinase]	ATP_00319 [Acetate kinase]	PA_0121 [Acetate kinase]	SLY_0840 [Acetate kinase]	PAM_159 [Acetate kinase]	AYWB_560 [Acetate kinase]
AlmWB_01500 [Thymidylate synthase]	ATP_00320 [Thymidylate synthase]	PA_0084 [Thymidylate synthase]	SLY_0092 [Thymidylate synthase]	PAM_293 [Thymidylate synthase]	AYWB_430 [Thymidylate synthase]
AlmWB_01510 [Dihydrofolate reductase]	ATP_00321 [Dihydrofolate reductase]	PA_0085 [Dihydrofolate reductase]	SLY_0093 [Dihydrofolate reductase]	PAM_294 [Dihydrofolate reductase]	AYWB_429 [Dihydrofolate reductase]
AlmWB_01520 [1-acyl-sn-glycerol-3-phosphate acyltransferase]	ATP_00322 [1-acyl-sn-glycerol-3-phosphate acyltransferase]	PA_0086 [1-acyl-sn-glycerol-3-phosphate acyltransferase]	SLY_0095 [Putative 1-acyl-sn-glycerol-3-phosphate]	PAM_295 [1-acyl-sn-glycerol-3-phosphate acyltransferase]	AYWB_428 [1-acyl-sn-glycerol-3-phosphate acyltransferase]
AlmWB_01530 [hypothetical protein]	ATP_00404 [Conserved hypothetical protein]	PA_0410 [Conserved hypothetical protein]	SLY_0067 [hypothetical protein]	PAM_562 [hypothetical protein]	AYWB_376 [Conserved hypothetical protein]
AlmWB_01540 [Conserved hypothetical protein]
AlmWB_01550 [hypothetical protein]
AlmWB_01560 [Single-stranded DNA-binding protein]	ATP_00179 [Putative single-strand DNA-binding protein]	PA_0151 [Single-stranded DNA-binding protein]	SLY_0891 [Single-strand binding protein 1]	PAM_010 [Single-stranded DNA-binding protein]	AYWB_004 [Conserved hypothetical protein]
AlmWB_01570 [DNA-directed RNA polymerase specialized sigma]
AlmWB_01580 [hypothetical protein]
AlmWB_01590 [hypothetical protein]
AlmWB_01600 [hypothetical protein]
AlmWB_01610 [hypothetical protein, domain of unknown function DUF4065]
AlmWB_01620 [DNA primase]
AlmWB_01630 [Formamidopyrimidine-DNA glycosylase]	ATP_00071 [Formamidopyrimidine-DNA glycosylase]	PA_0823 [Formamidopyrimidine-DNA glycosylase]	SLY_1065 [Formamidopyrimidine-DNA glycosylase]	PAM_674 [Formamidopyrimidine-DNA glycosylase]	AYWB_067 [Formamidopyrimidine-DNA glycosylase]
AlmWB_01640 [Replication initiation and membrane attachment]	ATP_00070 [Replicative DNA helicase DnaB-like]	PA_0822 [Replication initiation/membrane attachment]	SLY_1064 [Replication initiation and membrane attachment]	PAM_673 [Replication initiation/membrane attachment]	AYWB_068 [Replication initiation and membrane attachment]
AlmWB_01650 [hypothetical protein]
AlmWB_01660 [hypothetical protein]
AlmWB_01670 [hypothetical protein, uncharacterized protein family (UPF0154)]	ATP_00242 [Conserved hypothetical protein]	PA_0502 [Conserved hypothetical protein]	SLY_0288 [hypothetical UPF0154 protein]	PAM_298 [Uncharacterized BCR]	AYWB_425 [Conserved hypothetical protein]
AlmWB_01680 [N6-adenine-specific methylase]	ATP_00243 [N-6 adenine specific DNA methyltransferase]	PA_0503 [N6-adenine-specific methylase]	SLY_0289 [Putative methylase]	PAM_299 [N6-adenine-specific methylase]	AYWB_424 [N6-adenine-specific methylase]
AlmWB_01690 [Hydrolase (HAD superfamily), YqeK]	ATP_00244 [Conserved hypothetical protein]	PA_0504 [Conserved hypothetical protein]	SLY_0290 [Protein yqeK]	PAM_300 [Conserved hypothetical protein]	AYWB_423 [Conserved hypothetical protein]
AlmWB_01700 [Hydrolase, HAD subfamily IIIA]	ATP_00245 [Had superfamily phosphatase, subfamily IIIa]	PA_0505 [Putative hydrolase of the HAD superfamily]	SLY_0291 [hypothetical protein yqeG]	PAM_301 [Conserved hypothetical protein]	AYWB_421 [Conserved hypothetical protein]
AlmWB_01710 [Transcription elongation factor GreA]	ATP_00246 [Transcription elongation factor]	PA_0506 [Transcription elongation factor]	SLY_0292 [Transcription elongation factor greA]	PAM_302 [Transcription elongation factor]	AYWB_420 [Transcription elongation factor GreA]
AlmWB_01720 [Pyruvate kinase]
AlmWB_01730 [Malate dehydrogenase]	ATP_00450 [NAD+-dependent malic enzyme]	PA_0769 [Malate dehydrogenase]	SLY_0675 [Putative NAD-dependent malic enzyme 4]	PAM_721 [Malic enzyme]	AYWB_051 [NAD-dependent malic enzyme]
AlmWB_01740 [tRNA pseudouridine synthase B]	ATP_00326 [Pseudouridine synthase B]	PA_0783 [tRNA pseudouridine synthase B]	SLY_1017 [tRNA pseudouridine synthase B]	PAM_237 [Pseudouridine synthase]	AYWB_484 [tRNA pseudouridine synthase B]
AlmWB_01750 [Thioredoxin]	ATP_00325 [Thioredoxin]	PA_0784 [Thioredoxin]	SLY_1018 [Thioredoxin]	PAM_236 [Thioredoxin]	AYWB_485 [Thioredoxin]
AlmWB_01760 [ATP-dependent DNA helicase UvrD/PcrA]	ATP_00434 [Superfamily I DNA and RNA helicases]	PA_0693 [ATP-dependent DNA helicase]	SLY_0519 [ATP-dependent DNA helicase pcrA]	PAM_621 [ATP-dependent DNA helicase]	AYWB_115 [UvrD helicase]
AlmWB_01770 [Triosephosphate isomerase]	ATP_00166 [Triosephosphate isomerase]	PA_0514 [Triosephosphate isomerase]	SLY_0301 [Triosephosphate isomerase]	PAM_170 [Triosephosphate isomerase]	AYWB_549 [Triosephophate isomerase]
AlmWB_01780 [Cro/Cl family transcriptional regulator]
AlmWB_01790 [Putative exonuclease SbcCD, C subunit]
AlmWB_01800 [Xaa-Pro aminopeptidase]
AlmWB_01810 [Putative integral membrane protein]
AlmWB_01820 [Endo-1,4-beta-glucanase]
AlmWB_01830 [Preprotein translocase subunit SecA]	ATP_00100 [Preprotein translocase subunit SecA]	PA_0551 [Preprotein translocase subunit SecA]	SLY_0349 [Preprotein translocase secA subunit]	PAM_474 [Preprotein translocase subunit SecA]	AYWB_304 [Protein translocase subunit SecA]
AlmWB_01840 [Peptide chain release factor 2]	ATP_00099 [Peptide chain release factor 2 (RF-2)]	PA_0550 [Protein chain release factor B]	SLY_0348 [Peptide chain release factor 2]	PAM_473 [Protein chain release factor B]	AYWB_305 [Bacterial peptide chain release factor 2]
AlmWB_01850 [Putative integral membrane protein]
AlmWB_01860 [NAD synthetase]	ATP_00183 [Glutamine-dependent NAD(+) synthetase]	PA_0763 [NAD(+) synthetase]	SLY_0665 [Glutamine-dependent NAD(+) synthetase]	PAM_124 [NAD synthase]	AYWB_598 [Glutamine-dependent NAD(+) synthetase]
AlmWB_01870 [tRNA-specific 2-thiouridylase MnmA]	ATP_00182 [tRNA (5-methylaminomethyl-2-thioruidylate)]	PA_0766 [tRNA(5-methylaminomethyl-2-thiouridylate)]	SLY_0669 [Putative tRNA]	PAM_125 [tRNA(5-methylaminomethyl-2-thiouridylate)]	AYWB_597 [tRNA (5-methylaminomethyl-2-thioruidylate)]
AlmWB_01880 [GTP pyrophosphokinase]	ATP_00181 [Guanosine-3'-5'-bis(diphosphate)]	PA_0767 [GTP pyrophosphokinase]	SLY_0671 [GTP pyrophosphokinase]	PAM_126 [Guanosine polyphosphate]	AYWB_596 [GTP pyrophosphokinase]
AlmWB_01890 [Histidyl-tRNA synthetase]	ATP_00270 [Histidyl-tRNA synthetase]	PA_0485 [Histidyl-tRNA synthetase]	SLY_0271 [Histidyl-tRNA synthetase]	PAM_127 [Histidyl-tRNA synthetase]	AYWB_594 [Histidyl-tRNA synthetase]
AlmWB_01900 [Polyribonucleotide nucleotidyltransferase]	ATP_00381 [Polyribonucleotide nucleotidyltransferase]	PA_0674 [Polyribonucleotide nucleotidyltransferase]	SLY_0485 [Polyribonucleotide nucleotidyltransferase]	PAM_251 [Polyribonucleotide nucleotidyltransferase]	AYWB_470 [Polyribonucleotide nucleotidyltransferase]
AlmWB_01910 [ATP-dependent RNA helicase YqfR]	ATP_00028 [Superfamily II DNA and RNA helicase]	PA_0449 [ATP-dependent RNA helicase, DEAD-DEAH box]	SLY_0235 [Putative ATP-dependent RNA helicase yqfR]	PAM_453 [Superfamily II DNA and RNA helicase]	AYWB_318 [Superfamily II DNA and RNA helicase]
AlmWB_01920 [Endonuclease IV]	ATP_00471 [Endonuclease IV]	PA_0447 [Endonuclease IV, fragment]	SLY_0233 [Putative endonuclease IV]	PAM_454 [Endonuclease IV]	AYWB_317 [Endonuclease IV]
AlmWB_01930 [DNA-directed RNA polymerase specialized sigma]	ATP_00397 [DNA-dependent RNA polymerase sigma subunits]	PA_0409 [Putative DNA-directed RNA polymerase,specialized]	SLY_1027 [DNA-Directed RNA Polymerase Sigma Subunit]	PAM_323 [DNA-directed RNA polymerase specialized sigma]	AYWB_380 [RNA polymerase sigma factor]
AlmWB_01940 [hypothetical protein]
AlmWB_01950 [Putative secreted effector protein containing SVM protein signal sequence (SAP05-like)]	ATP_00462 [Conserved hypothetical protein]	PA_0528 [hypothetical protein]	SLY_0319 [hypothetical Protein]	PAM_518 [hypothetical protein]	AYWB_032 [Conserved hypothetical protein]
AlmWB_01960 [Protein containing SVM signal sequence lacking signal peptide]
AlmWB_01970 [Multidrug resistance ABC transporter ATP-binding and permease protein]
AlmWB_01980 [Multidrug resistance ABC transporter ATP-binding and permease protein]	ATP_00111 [Multidrug efflux pump, ATP-binding and permease]	PA_0114 [ABC-type multidrug/protein/lipid transport]	SLY_0809 [ABC Transporter]	PAM_059 [ABC-type multidrug/protein/lipid transport]	AYWB_028 [Multidrug resistance ABC transporter ATP-binding]
AlmWB_01990 [Heat shock protein 60 family chaperone GroEL]	ATP_00185 [Chaperonin 60kDa, large subunit]	PA_0761 [Chaperonin GroEL (Hsp60)]	SLY_0663 [60 kDa chaperonin]	PAM_121 [Chaperonin GroEL]	AYWB_600 [60 kDa chaperonin GroEL]
AlmWB_02000 [Heat shock protein 60 family co-chaperone GroES]	ATP_00184 [Chaperonin 10kDa, small subunit]	PA_0760 [Chaperonin GroES (Hsp10)]	SLY_0662 [10 kDa chaperonin]	PAM_120 [Chaperonin GroES]	AYWB_601 [10 kDa chaperonin GroES]
AlmWB_02010 [Putative Holliday junction resolvase]	ATP_00247 [Holliday junction resolvase-like protein]	PA_0508 [Putative holliday junction resolvase]	SLY_0294 [Putative Holliday junction resolvase]	PAM_304 [Hollyday junction resolvase]	AYWB_418 [Holliday junction resolvase]
AlmWB_02020 [Alanyl-tRNA synthetase]	ATP_00248 [Alanyl-tRNA synthetase]	PA_0509 [Alanyl-tRNA synthetase]	SLY_0295 [Alanyl-tRNA synthetase]	PAM_305 [Alanyl-tRNA synthetase]	AYWB_416 [Alanyl-tRNA synthetase]
AlmWB_02030 [50S ribosomal protein L32]	ATP_00308 [50S ribosomal protein L32]	PA_0589 [50S ribosomal protein L32]	SLY_0390 [50S ribosomal protein L32]	PAM_198 [Ribosomal protein L32]	AYWB_525 [LSU ribosomal protein L32P]
AlmWB_02040 [tRNA methyltransferase TrmK]	ATP_00307 [Conserved hypothetical protein]	PA_0612 [Conserved hypothetical protein]	SLY_0418 [hypothetical Protein MSC]	PAM_629 [Conserved hypothetical protein]	AYWB_106 [Conserved hypothetical protein]
AlmWB_02050 [RNA polymerase sigma factor RpoD]	ATP_00306 [DNA-dependent RNA polymerase sigma subunits]	PA_0613 [RNA polymerase sigma factor]	SLY_0419 [RNA polymerase sigma factor rpoD]	PAM_628 [DNA-directed RNA polymerase sigma subunit]	AYWB_107 [RNA polymerase sigma factor RpoD]
AlmWB_02060 [Bifunctional signaling protein/50S ribosomal protein L9]	ATP_00177 [50S ribosomal protein L9]	PA_0149 [Exopolyphosphatase-related protein]	SLY_0889 [50S Ribosomal Protein L9]	PAM_012 [Exopolyphosphatase-related protein]	AYWB_006 [Exopolyphosphatase-related protein]
AlmWB_02070 [Replicative DNA helicase]	ATP_00176 [Replicative DNA helicase]	PA_0148 [Replicative DNA helicase]	SLY_0888 [Replicative DNA helicase]	PAM_013 [Replicative DNA helicase]	AYWB_007 [Replicative DNA helicase]
AlmWB_02080 [Peptide chain release factor 1]	ATP_00175 [Peptide chain release factor 1 (RF-1)]	PA_0147 [Protein chain release factor A]	SLY_0887 [Peptide chain release factor 1]	PAM_014 [Protein chain release factor A]	AYWB_008 [Bacterial peptide chain release factor 1]
AlmWB_02090 [dsRNA binding, YrdC domain-containing protein]	ATP_00174 [Translation factor SUA5]	PA_0146 [Translation factor]	SLY_0886 [Translation Factor]	PAM_015 [Translation factor]	AYWB_009 [Translation factor SUA5 protein]
AlmWB_02100 [DNA polymerase III delta subunit]	ATP_00254 [DNA polymerase III, delta subunit]	PA_0145 [DNA polymerase III, delta subunit]	SLY_0885 [hypothetical protein yqeN]	PAM_016 [DNA polymerase III delta subunit]	AYWB_010 [DNA polymerase III, delta subunit]
AlmWB_02110 [hypothetical protein]	ATP_00265 [Conserved hypothetical protein]	PA_0138 [Conserved hypothetical protein]	SLY_0874 [hypothetical protein]	PAM_027 [Conserved hypothetical protein]	AYWB_016 [Conserved hypothetical protein]
AlmWB_02120 [hypothetical integral membrane protein]
AlmWB_02130 [Cell division protein FtsH]	ATP_00273 [HflB protease]	PA_0488 [ATP-dependent Zn protease]	SLY_0274 [Cell division protein ftsH-like protein]	PAM_130 [ATP-dependent Zn protease]	AYWB_591 [Cell division protein ftsH homolog]
AlmWB_02140 [hypothetical protein]
AlmWB_02150 [Glutaminyl-tRNA synthetase]	ATP_00201 [Glutaminyl-tRNA synthetase]	PA_0694 [Glutaminyl-tRNA synthetase]	SLY_0520 [Glutaminyl-tRNA synthetase]	PAM_620 [Glutamyl- and glutaminyl-tRNA synthetase]	AYWB_116 [Glutaminyl-tRNA synthetase]
AlmWB_02160 [hypothetical integral membrane protein]	ATP_00452 [Conserved hypothetical protein, fragment]	PA_0538 [Conserved hypothetical protein]	SLY_0332 [hypothetical protein]	PAM_308 [Hypothetical protein]	AYWB_413 [Conserved hypothetical protein]
AlmWB_02170 [RecU Holliday junction resolvase]
AlmWB_02180 [Ribonuclease J1]	ATP_00210 [Zn-dependent hydrolase]	PA_0006 [Putative hydrolase of the metallo-beta-lactamase]	SLY_0009 [Metallo-Beta-Lactamase Family Protein]	PAM_637 [Conserved hypothetical protein]	AYWB_098 [Zn-dependent hydrolase]
AlmWB_02190 [Ribonucleotide reductase (alpha subunit)]	ATP_00187 [Ribonucleotide reductase, alpha subunit]	PA_0056 [Ribonucleotide reductase, alpha subunit]	SLY_0074 [Ribonucleoside-diphosphate reductase alpha]	PAM_054 [Ribonucleotide reductase alpha subunit]	AYWB_025 [Ribonucleoside-diphosphate reductase alpha]
AlmWB_02200 [Glycerol-3-phosphate dehydrogenase]	ATP_00120 [Glycerol-3-phosphate dehydrogenase]	PA_0684 [Glycerol-3-phosphate dehydrogenase]	SLY_0499 [Glycerol-3-phosphate dehydrogenase]	PAM_241 [Glycerol 3-phosphate dehydrogenase]	AYWB_480 [Glycerol-3-phosphate dehydrogenase (NAD(P)+)]
AlmWB_02210 [GTP-binding protein EngA]	ATP_00121 [GTP-binding protein EngA]	PA_0780 [GTP-binding protein]	SLY_1014 [GTP-binding protein engA]	PAM_240 [Conserved hypothetical protein]	AYWB_481 [GTP-binding protein]
AlmWB_02220 [Cytidylate kinase]	ATP_00122 [Cytidylate kinase]	PA_0781 [Cytidylate kinase]	SLY_1015 [Cytidylate kinase]	PAM_239 [Cytidylate kinase]	AYWB_482 [Cytidylate kinase]
AlmWB_02230 [Elongation factor P]	ATP_00124 [Translation elongation factor P (EF-P)]	PA_0637 [Elongation factor P (EF-P)]	SLY_0449 [Elongation factor P]	PAM_276 [Translation elongation factor EF-P]	AYWB_445 [Protein translation elongation factor P]
AlmWB_02240 [tRNA dimethylallyltransferase]	ATP_00125 [tRNA delta(2)-isopentenylpyrophosphate]	PA_0638 [tRNA delta(2)-isopentenylpyrophosphate]	SLY_0450 [tRNA delta(2)-isopentenylpyrophosphate]	PAM_275 [tRNA delta(2)-isopentenylpyrophosphate]	AYWB_446 [tRNA delta(2)-isopentenylpyrophosphate]
AlmWB_02250 [Phosphoesterase]	ATP_00126 [Putative metallophosphoesterase]	PA_0639 [Putative metallophosphoesterase]	SLY_0451 [hypothetical protein]	PAM_273 [Uncharacterized BCR]	AYWB_447 [Conserved hypothetical protein]
AlmWB_02260 [Preprotein translocase subunit YidC]	ATP_00380 [Preprotein translocase subunit YidC]	PA_0675 [Preprotein translocase subunit YidC]	SLY_0488 [Membrane protein oxaA 2 precursor]	PAM_249 [Preprotein translocase subunit YidC]	AYWB_472 [60 kDa inner membrane protein]
AlmWB_02270 [Ribonuclease P protein component]	ATP_00379 [Ribonuclease P]	PA_0676 [Ribonuclease P protein component]	SLY_0489 [Ribonuclease P protein component]	PAM_248 [Ribonuclease P]	AYWB_473 [Ribonuclease P]
AlmWB_02280 [Magnesium-translocating P-type ATPase]	ATP_00311 [P-type ATPase exporting cations (probably Mg2+)]	PA_0089 [Cation transport P-ATPase]	SLY_0098 [Magnesium transporting ATPase, P-type 1]	PAM_585 [Cation transport ATPase]	AYWB_242 [Mg(2+) transport ATPase, P-type]
AlmWB_02290 [hypothetical protein]
AlmWB_02300 [hypothetical protein]
AlmWB_02310 [ABC-type spermidine/putrescine transport system, periplasmic protein]	ATP_00293 [ABC-type spermidine/putrescine transport,]	PA_0132 [ABC-type spermidine/putrescine-binding]	SLY_0866 [Spermidine/putrescine-binding periplasmic]	PAM_662 [Spermidine/putrescine-binding periplasmic]	AYWB_092 [Spermidine/putrescine-binding protein]
AlmWB_02320 [ABC-type spermidine/putrescine transport, permease protein II]	ATP_00292 [ABC-type spermidine/putrescine transport,]	PA_0133 [ABC-type spermidine/putrescine transport system,]	SLY_0867 [Spermidine/putrescine transport system permease]	PAM_661 [ABC-type spermidine/putrescine transport system,]	AYWB_093 [ABC-type spermidine/putrescine transport system,]
AlmWB_02330 [ABC-type spermidine/putrescine transport, permease component I]	ATP_00291 [ABC-type spermidine/putrescine transport,]	PA_0134 [ABC-type spermidine/putrescine transport system,]	SLY_0868 [Spermidine/putrescine transport system permease]	PAM_660 [ABC-type spermidine/putrescine transport system,]	AYWB_094 [ABC-type spermidine/putrescine transport system,]
AlmWB_02340 [ABC-type spermidine/putrescine transport, ATPase component]	ATP_00290 [ABC-type spermidine/putrescine transport, ATPase]	PA_0135 [ABC-type spermidine/putrescine transport]	SLY_0869 [Spermidine/putrescine import ATP-binding protein]	PAM_659 [ABC-type spermidine/putrescine transport]	AYWB_095 [ABC-type spermidine/putrescine transport,]
AlmWB_02350 [Translation elongation factor LepA]	ATP_00289 [GTP-binding protein LepA (elongation factor)]	PA_0222 [GTP-binding protein LepA]	SLY_0758 [GTP-binding protein lepA]	PAM_445 [Conserved hypothetical protein]	AYWB_330 [GTP-binding protein LepA]
AlmWB_02360 [GTPase EngC]	ATP_00078 [GTPase EngC]	PA_0348 [GTPase EngC]	SLY_0199 [Putative GTPase engC]	PAM_182 [Conserved hypothetical protein]	AYWB_537 [GTPase]
AlmWB_02370 [Phosphatidate cytidylyltransferase]	ATP_00236 [Phosphatidate cytidylyltransferase]	PA_0515 [Phosphatidate cytidylyltransferase]	SLY_0304 [Phosphatidate cytidylyltransferase]	PAM_169 [CDP-diglyceride synthetase]	AYWB_550 [Phosphatidate cytidylyltransferase]
AlmWB_02380 [Ribosome recycling factor]	ATP_00235 [Ribosome recycling factor]	PA_0516 [Ribosome recycling factor]	SLY_0305 [Ribosome recycling factor]	PAM_168 [Ribosome recycling factor]	AYWB_551 [Ribosome recycling factor]
AlmWB_02390 [Uridylate kinase]	ATP_00234 [Uridylate kinase]	PA_0517 [Uridylate kinase]	SLY_0306 [Uridylate kinase]	PAM_167 [Uridylate kinase]	AYWB_552 [Uridylate kinase]
AlmWB_02400 [Elongation factor Ts]	ATP_00233 [Elongation factor Ts (EF-Ts)]	PA_0518 [Elongation factor Ts (EF-Ts)]	SLY_0307 [Elongation factor Ts]	PAM_166 [Translation elongation factor Ts]	AYWB_553 [Protein translation elongation factor Ts]
AlmWB_02410 [hypothetical protein]
AlmWB_02420 [hypothetical protein]
AlmWB_02430 [Phage integrase (CL0382)]
AlmWB_02440 [Deoxyuridine 5'-triphosphate nucleotidohydrolase]	ATP_00231 [DUTPase]	PA_0520 [DeoxyUTP pyrophosphatase]	SLY_0309 [Deoxyuridine 5'-triphosphate]	PAM_164 [dUTPase]	AYWB_555 [Deoxyuridine 5'-triphosphate]
AlmWB_02450 [DegV family protein]	ATP_00094 [Uncharacterized protein, DegV family]	PA_0091 [Uncharacterised BCR]	SLY_0100 [DegV Family Protein]	PAM_583 [Uncharacterized BCR]	AYWB_244 [DegV family protein]
AlmWB_02460 [CCA-adding enzyme (tRNA adenylyl-/cytidylyl-transferase) (tRNA CCA-pyrophosphorylase)]	ATP_00238 [Poly(A)polymerase]	PA_0711 [Poly(A) polymerase]	SLY_0543 [CCA-adding enzyme]	PAM_102 [tRNA nucleotidyltransferase/polyA polymerase]	AYWB_607 [Poly(A) polymerase]
AlmWB_02470 [Cmp binding factor 1]	ATP_00239 [Conserved hypothetical protein, similar to 3'-5']	PA_0710 [Cmp binding factor 1]	SLY_0542 [3'-5' exoribonuclease yhaM]	PAM_101 [Conserved hypothetical protein]	AYWB_608 [CMP-binding factor]
AlmWB_02480 [hypothetical protein]
AlmWB_02490 [Putative phage integrase Rve]	ATP_00423 [Putative transposase, contains integrase core]	PA_0351 [Putative phage integrase]	SLY_0554 [Putative transposase tra5 for insertion sequence]	PAM_642 [Putative transposase]	AYWB_175 [Tra5 transposase]
AlmWB_02500 [Valyl-tRNA synthetase]	ATP_00338 [Valyl-tRNA synthetase]	PA_0142 [Valyl-tRNA synthetase]	SLY_0882 [Valyl-tRNA synthetase]	PAM_018 [Valyl-tRNA synthetase]	AYWB_012 [Valyl-tRNA synthetase]
AlmWB_02510 [Metal dependent phosphohydrolase]	ATP_00127 [Putative phosphodiesterase]	PA_0640 [Metal-dependent phosphohydrolase]	SLY_0452 [Metal Dependent Phosphohydrolase]	PAM_272 [Conserved hypothetical protein]	AYWB_448 [HAD hydrolase]
AlmWB_02520 [SpoU RNA methylase]
AlmWB_02530 [Cysteinyl-tRNA synthetase]	ATP_00335 [Cysteinyl-tRNA synthetase]	PA_0499 [Cysteinyl-tRNA synthetase]	SLY_0285 [Cysteinyl-tRNA synthetase]	PAM_141 [Cysteinyl-tRNA synthetase]	AYWB_579 [Cysteinyl-tRNA synthetase]
AlmWB_02540 [Cation transport ATPase]	ATP_00336 [Probable cation transport ATPase (similar to]	PA_0673 [Cation transport ATPase]	SLY_0484 [Putative cation-transporting ATPase exp7]	PAM_252 [Cation transport ATPase]	AYWB_469 [Cation transport ATPase]
AlmWB_02550 [RNA 2-O ribose methyltransferase]
AlmWB_02560 [30S ribosomal protein S15]	ATP_00269 [30S ribosomal protein S15]	PA_0494 [30S ribosomal protein S15]	SLY_0280 [30S ribosomal protein S15]	PAM_136 [Ribosomal protein S15P/S13E]	AYWB_585 [SSU ribosomal protein S15P]
AlmWB_02570 [Nitrogen regulatory protein PII-like]	ATP_00268 [Conserved hypothetical protein]	PA_0493 [Conserved hypothetical protein]	SLY_0279 [hypothetical protein yaaQ]	PAM_135 [Conserved hypothetical protein]	AYWB_586 [Conserved hypothetical protein]
AlmWB_02580 [Histidine triad (HIT) nucleotide-binding protein]	ATP_00131 [Diadenosine tetraphosphate hydrolase (AppppA]	PA_0705 [Diadenosine tetraphosphate hydrolase]	SLY_0537 [Protein hit]	PAM_630 [Diadenosine tetraphosphate hydrolase]	AYWB_104 [Asymmetrical bis(5'-nucleosyl)-tetraphosphatase]
AlmWB_02590 [Threonyl-tRNA synthetase]	ATP_00165 [Threonyl-tRNA synthetase]	PA_0018 [Threonyl-tRNA synthetase]	SLY_0023 [Threonyl-tRNA synthetase]	PAM_745 [Threonyl-tRNA synthetase]	AYWB_663 [Threonyl-tRNA synthetase]
AlmWB_02600 [tRNA modification GTPase TrmE]	ATP_00164 [tRNA modification GTPase]	PA_0020 [tRNA modification GTPase]	SLY_0025 [tRNA modification GTPase trmE]	PAM_747 [tRNA modification GTPase]	AYWB_665 [tRNA modification GTPase]
AlmWB_02610 [Phosphoesterase family protein, RecJ-like]	ATP_00163 [Exopolyphosphatase-related protein]	PA_0021 [Phosphoesterase family protein]	SLY_0026 [Mgp-operon protein 1]	PAM_748 [Exopolyphosphatase-related protein]	AYWB_666 [Exopolyphosphatase-related protein]
AlmWB_02620 [Glycerol-3-phosphate ABC transporter, periplasmic glycerol-3-phosphate-binding protein]	ATP_00162 [ABC-type sugar transport system (probably]	PA_0022 [Sugar transport system substrate-binding]	SLY_0027 [Putative maltose/maltodextrin-binding protein]	PAM_749 [Sugar-binding periplasmic protein]	AYWB_667 [Putative maltose/maltodextrin-binding protein]
AlmWB_02630 [Glycerol-3-phosphate ABC transporter, permease 2]	ATP_00161 [ABC-type sugar transport system (probably]	PA_0023 [Sugar transport system, permease protein]	SLY_0028 [Putative ABC transporter permease protein]	PAM_750 [Sugar permease]	AYWB_668 [ABC-type maltose transport system, permease]
AlmWB_02640 [Glycerol-3-phosphate ABC transporter, permease 1]	ATP_00160 [ABC-type sugar transport system (probably]	PA_0024 [Sugar transport system, permease protein]	SLY_0029 [Putative ABC transporter permease protein]	PAM_751 [ABC-type sugar transport system, permease]	AYWB_669 [Maltose transport system permease protein MalF]
AlmWB_02650 [Glycerol-3-phosphate ABC transporter, ATPase]	ATP_00159 [ABC-type sugar transport system (probably]	PA_0025 [ABC-type sugar transport system, ATPase]	SLY_0030 [Ferric cations import ATP-binding protein fbpC]	PAM_752 [ABC-type sugar transport system, ATPase]	AYWB_670 [ABC-type maltose/maltodextrin transport system,]
AlmWB_02660 [Asparaginyl-tRNA synthetase]	ATP_00158 [Asparaginyl-tRNA synthetase]	PA_0026 [Asparaginyl-tRNA synthetase]	SLY_0031 [Asparaginyl-tRNA synthetase]	PAM_754 [Aspartyl/asparaginyl-tRNA synthetase]	AYWB_671 [Aspartyl/asparaginyl-tRNA synthetase]
AlmWB_02670 [DNA polymerase III alpha subunit]	ATP_00097 [DNA polymerase III, alpha subunit]	PA_0535 [DNA polymerase III alpha subunit]	SLY_0329 [DNA polymerase III alpha subunit]	PAM_591 [DNA polymerase III alpha subunit]	AYWB_129 [DNA polymerase III alpha subunit]
AlmWB_02680 [Lysyl-tRNA synthetase (class II)]	ATP_00096 [Lysyl-tRNA synthetase]	PA_0536 [Lysyl-tRNA synthetase (class II)]	SLY_0330 [Lysyl-tRNA synthetase]	PAM_589 [Lysyl-tRNA synthetase class II]	AYWB_128 [Lysyl-tRNA synthetase]
AlmWB_02690 [DNA primase]	ATP_00305 [DNA primase]	PA_0614 [DNA primase]	SLY_0420 [DNA primase]	PAM_627 [DNA primase]	AYWB_108 [DNA primase]
AlmWB_02700 [Glycyl-tRNA synthetase]	ATP_00304 [Glycyl-tRNA synthetase]	PA_0615 [Glycyl-tRNA synthetase, class II]	SLY_0421 [Glycyl-tRNA synthetase]	PAM_626 [Glycyl-tRNA synthetase, class II]	AYWB_109 [Glycyl-tRNA synthetase]
AlmWB_02710 [GTP-binding protein Era]	ATP_00302 [Glycyl-tRNA synthetase]	PA_0616 [Glycyl-tRNA synthetase]	SLY_0422 [GTP-binding protein era-like protein]	PAM_625 [Glycyl-tRNA synthetase]	AYWB_110 [GTP-binding protein Era]
AlmWB_02720 [Metal-dependent hydrolase YbeY]	ATP_00301 [Conserved hypothetical protein]	PA_0617 [Conserved hypothetical protein]	SLY_0423 [hypothetical UPF0054 protein]	PAM_624 [Conserved hypothetical protein]	AYWB_111 [Predicted metal-dependent hydrolase]
AlmWB_02730 [30S ribosomal protein S21]	ATP_00300 [30S ribosomal protein S21]	PA_0618 [30S ribosomal protein S21]	SLY_0425 [30S ribosomal protein S21]	PAM_623 [Ribosomal protein S21]	AYWB_112 [SSU ribosomal protein S21P]
AlmWB_02740 [Lon protease]	ATP_00298 [ATP-dependent proteinase La 1 (Lon)]	PA_0701 [ATP-dependent Lon protease]	SLY_0530 [ATP-dependent protease La]	PAM_448 [ATP-dependent Lon protease]	AYWB_333 [ATP-dependent protease La]
AlmWB_02750 [Trigger factor]	ATP_00297 [Trigger factor (TF)]	PA_0700 [Trigger factor (TF)]	SLY_0529 [Trigger factor]	PAM_449 [FKBP-type peptidyl-prolyl cis-trans isomerase]	AYWB_334 [Trigger factor, PPIase]
AlmWB_02760 [hypothetical integral membrane protein]
AlmWB_02770 [GTP-binding protein ObgE]	ATP_00281 [GTPase ObgE]	PA_0591 [Putative GTPase]	SLY_0392 [Spo0B-associated GTP-binding protein]	PAM_089 [Conserved hypothetical protein]	AYWB_626 [GTP-binding protein]
AlmWB_02780 [50S ribosomal protein L27]	ATP_00282 [50S ribosomal protein L27]	PA_0592 [50S ribosomal protein L27]	SLY_0393 [50S ribosomal protein L27]	PAM_088 [Ribosomal protein L27]	AYWB_627 [LSU ribosomal protein L27P]
AlmWB_02790 [hypothetical protein, protein of unknown function (DUF464)]	ATP_00283 [Conserved hypothetical protein]	PA_0593 [Putative ribosome-associated protein]	SLY_0394 [hypothetical protein]	PAM_087 [Conserved hypothetical protein]	AYWB_628 [Conserved hypothetical protein]
AlmWB_02800 [50S ribosomal protein L21]	ATP_00284 [50S ribosomal protein L21]	PA_0594 [50S ribosomal protein L21]	SLY_0395 [50S ribosomal protein L21]	PAM_086 [Ribosomal protein L21]	AYWB_629 [LSU ribosomal protein L21P]
AlmWB_02810 [Rhodanese-like protein]	ATP_00285 [Conserved hypothetical protein, rhodanese-like]	PA_0595 [Rhodanese family protein]	SLY_0396 [Rhodanese-like protein]	PAM_085 [Conserved hypothetical protein]	AYWB_630 [Rhodanese-related sulfurtransferases]
AlmWB_02820 [P-loop containing nucleoside triphosphate hydrolase]
AlmWB_02830 [Predicted peptidase (M22 family)]	ATP_00200 [O-sialoglycoprotein endopeptidase]	PA_0093 [O-sialoglycoprotein endopeptidase-like protein]	SLY_0104 [Putative O-sialoglycoprotein endopeptidase]	PAM_579 [Glycoprotein endopeptidase]	AYWB_251 [O-sialoglycoprotein endopeptidase]
AlmWB_02840 [Predicted glycoprotease, family peptidase M22]	ATP_00199 [Glycoprotease family protein]	PA_0216 [Conserved hypothetical protein]	SLY_0750 [Putative M22 peptidase-like protein]	PAM_501 [Conserved hypothetical protein]	AYWB_252 [Glycoprotease protein family]
AlmWB_02850 [Predicted P-loop nucleoside triphosphate hydrolase]	ATP_00198 [P-loop hydrolase]	PA_0215 [Conserved hypothetical protein]	SLY_0749 [hypothetical UPF0079 protein yjeE]	PAM_500 [Conserved hypothetical protein]	AYWB_253 [Uncharacterised P-loop hydrolase]
AlmWB_02860 [DNA gyrase subunit A]	ATP_00196 [DNA gyrase, alpha subunit]	PA_0214 [DNA gyrase alpha subunit]	SLY_0748 [DNA gyrase subunit A]	PAM_499 [DNA gyrase alpha subunit]	AYWB_254 [DNA gyrase subunit A]
AlmWB_02870 [DNA gyrase subunit B]	ATP_00195 [DNA gyrase, beta subunit]	PA_0213 [DNA gyrase beta subunit]	SLY_0747 [DNA gyrase subunit B]	PAM_498 [DNA gyrase beta subunit]	AYWB_255 [DNA gyrase subunit B]
AlmWB_02880 [DNA and RNA helicase (helicase C family)]	ATP_00115 [Superfamily II DNA and RNA helicase]	PA_0155 [DEAD/DEAH box helicase-like]	SLY_0900 [Putative ATP-dependent RNA helicase srmB]	PAM_714 [Superfamily II DNA and RNA helicase]	AYWB_054 [Superfamily II DNA and RNA helicase]
AlmWB_02890 [DNA polymerase III gamma/tau subunits]	ATP_00043 [DNA polymerase III, tau subunit]	PA_0623 [DNA polymerase III, gamma/tau subunit]	SLY_0433 [DNA polymerase III gamma/tau subunit]	PAM_617 [DNA polymerase III, gamma/tau subunit]	AYWB_117 [DNA polymerase III, gamma/tau subunit]
AlmWB_02900 [DNA-directed RNA polymerase delta subunit]	ATP_00046 [Putative DNA-directed RNA polymerase, delta]	PA_0625 [hypothetical protein]	SLY_0435 [hypothetical protein]	PAM_614 [hypothetical protein]	AYWB_119 [Conserved hypothetical protein]
AlmWB_02910 [CDP-diacylglycerol-serine O-phosphatidyltransferase]	ATP_00047 [CDP-diacylglycerol-serine]	PA_0626 [Phosphatidylserine synthase]	SLY_0436 [CDP-diacylglycerol--serine]	PAM_613 [Phosphatidylserine synthase]	AYWB_120 [CDP-diacylglycerol-serine]
AlmWB_02920 [Phosphatidylserine decarboxylase]	ATP_00048 [Phosphatidylserine decarboxylase proenzyme]	PA_0627 [Phosphatidylserine decarboxylase]	SLY_0437 [Phosphatidylserine decarboxylase proenzyme 2]	PAM_612 [Phosphatidylserine decarboxylase]	AYWB_121 [Phosphatidylserine decarboxylase]
AlmWB_02930 [CTP synthase]	ATP_00049 [CTP synthase]	PA_0628 [CTP synthase]	SLY_0438 [CTP synthase]	PAM_611 [CTP synthase]	AYWB_122 [CTP synthase]
AlmWB_02940 [hypothetical protein, similar to Imp]
AlmWB_02950 [Chromosome replication initiator protein]	ATP_00051 [DNA replication protein]	PA_0630 [Putative DNA replication protein]	SLY_0440 [DNA Replication Protein DnaD]	PAM_609 [Conserved hypothetical protein]	AYWB_144 [Conserved hypothetical protein]
AlmWB_02960 [DsRNA-specific ribonuclease (Ribonuclease III)]	ATP_00052 [DsRNA-specific ribonuclease]	PA_0631 [DsRNA-specific ribonuclease]	SLY_0441 [Ribonuclease III]	PAM_608 [dsRNA-specific ribonuclease]	AYWB_143 [dsRNA-specific ribonuclease]
AlmWB_02970 [Glycerol-3-phosphate acyltransferase PlsX]	ATP_00053 [Fatty acid/phospholipid biosynthesis enzyme]	PA_0632 [Fatty acid/phospholipid biosynthesis enzyme]	SLY_0442 [Fatty acid/phospholipid synthesis protein plsX]	PAM_607 [Fatty acid/phospholipid biosynthesis enzyme]	AYWB_142 [Fatty acid/phospholipid synthesis protein PlsX]
AlmWB_02980 [ATP-dependent DNA helicase RecG]
AlmWB_02990 [hypothetical protein]
AlmWB_03000 [hypothetical protein]
AlmWB_03010 [Lipoate-protein ligase A]	ATP_00208 [Lipoate-protein ligase A]	PA_0537 [Lipoate-protein ligase A]	SLY_0331 [Putative lipoate-protein ligase A]	PAM_309 [Lipoate-protein ligase A]	AYWB_412 [Lipoate-protein ligase A]
AlmWB_03020 [Chaperone protein DnaJ]	ATP_00207 [Chaperone protein]	PA_0554 [Chaperone protein DnaJ]	SLY_0354 [Chaperone protein dnaJ]	PAM_703 [Molecular chaperone DnaJ]	AYWB_062 [Molecular chaperone DnaJ]
AlmWB_03030 [Chaperone protein DnaK]	ATP_00206 [Molecular chaperone]	PA_0555 [Molecular chaperone DnaK]	SLY_0355 [Chaperone protein dnaK]	PAM_704 [Molecular chaperone DnaK]	AYWB_061 [Molecular chaperone DnaK]
AlmWB_03040 [Protein GrpE (HSP-70 cofactor)]	ATP_00205 [Chaperone GrpE]	PA_0556 [Molecular chaperone GrpE (heat shock protein)]	SLY_0356 [Protein grpE]	PAM_705 [Molecular chaperone GrpE]	AYWB_060 [Molecular chaperone GrpE protein]
AlmWB_03050 [Heat-inducible transcription repressor HrcA]	ATP_00204 [Negative regulator of class I heat shock]	PA_0557 [Heat-inducible transcription repressor HrcA]	SLY_0357 [Heat-inducible transcription repressor hrcA]	PAM_706 [Heat-inducible transcription repressor]	AYWB_059 [Heat-inducible transcription repressor]
AlmWB_03060 [Glutamyl-tRNA synthetase]	ATP_00334 [Glutamyl-tRNA synthetase]	PA_0498 [Glutamyl-tRNA synthetase]	SLY_0284 [Glutamyl-tRNA synthetase]	PAM_140 [Glutamyl- and glutaminyl-tRNA synthetase]	AYWB_580 [Glutamyl-tRNA synthetase]
AlmWB_03070 [30S ribosomal protein S9]	ATP_00333 [30S ribosomal protein S9]	PA_0497 [30S ribosomal protein S9]	SLY_0283 [30S ribosomal protein S9]	PAM_139 [Ribosomal protein S9]	AYWB_581 [SSU ribosomal protein S9P]
AlmWB_03080 [50S ribosomal protein L13]	ATP_00332 [50S ribosomal protein L13]	PA_0496 [50S ribosomal protein L13]	SLY_0282 [50S ribosomal protein L13]	PAM_138 [Ribosomal protein L13]	AYWB_582 [LSU ribosomal protein L13P]
AlmWB_03090 [50S ribosomal protein L7/L12]	ATP_00389 [50S ribosomal protein L7/L12]	PA_0666 [50S ribosomal protein L7/L12]	SLY_0475 [50S ribosomal protein L7/L12]	PAM_259 [Ribosomal protein L7/L12]	AYWB_462 [LSU ribosomal protein L12P]
AlmWB_03100 [DNA-directed RNA polymerase beta subunit]	ATP_00390 [DNA-directed RNA polymerase, beta chain]	PA_0665 [DNA-directed RNA polymerase beta chain]	SLY_0474 [DNA-directed RNA polymerase beta chain]	PAM_260 [DNA-directed RNA polymerase beta subunit]	AYWB_461 [DNA-directed RNA polymerase beta chain]
AlmWB_03110 [DNA-directed RNA polymerase beta' subunit]	ATP_00391 [DNA-directed RNA polymerase beta' chain]	PA_0664 [DNA-directed RNA polymerase beta chain]	SLY_0473 [DNA-directed RNA polymerase beta' chain]	PAM_261 [DNA-directed RNA polymerase beta' subunit]	AYWB_460 [DNA-directed RNA polymerase beta' chain]
AlmWB_03120 [Translation initiation factor 2]	ATP_00315 [Translation initiation factor IF-2]	PA_0608 [Translation initiation factor 2]	SLY_0414 [Translation initiation factor IF-2]	PAM_150 [Translation initiation factor 2]	AYWB_570 [Bacterial protein translation initiation factor]
AlmWB_03130 [Transcription termination protein NusA]	ATP_00313 [N utilization substance protein A]	PA_0606 [Transcription elongation factor]	SLY_0412 [Transcription elongation protein nusA]	PAM_148 [Transcription terminator]	AYWB_572 [N utilization substance protein A]
AlmWB_03140 [Chromosomal replication initiator protein DnaA]	ATP_00193 [Chromosomal replication initiator protein]	PA_0001 [Chromosomal replication initiator protein]	SLY_0001 [Chromosomal replication initiation protein]	PAM_001 [Chromosomal replication initiator protein]	AYWB_001 [Chromosomal replication initiation protein]
AlmWB_03150 [DNA polymerase III beta subunit]	ATP_00194 [DNA polymerase sliding camp subunit]	PA_0002 [DNA polymerase III beta subunit]	SLY_0002 [DNA polymerase III beta subunit]	PAM_002 [DNA polymerase III beta subunit]	AYWB_002 [DNA polymerase III, beta subunit]
AlmWB_03160 [Hsp20-family chaperone]
AlmWB_03170 [Holliday junction DNA helicase RuvA]
AlmWB_03180 [Holliday junction DNA helicase RuvB]
AlmWB_03190 [hypothetical protein]
AlmWB_03200 [hypothetical protein]
AlmWB_03210 [Seryl-tRNA synthetase]	ATP_00132 [Seryl-tRNA synthetase]	PA_0596 [Seryl-tRNA synthetase]	SLY_0397 [Seryl-tRNA synthetase]	PAM_083 [Seryl-tRNA synthetase]	AYWB_632 [Seryl-tRNA synthetase]
AlmWB_03220 [hypothetical protein]
AlmWB_03230 [hypothetical protein]
AlmWB_03240 [Inorganic pyrophosphatase]	ATP_00329 [Inorganic pyrophosphatase]	PA_0602 [Inorganic pyrophosphatase]	SLY_0406 [Inorganic pyrophosphatase]	PAM_145 [Inorganic pyrophosphatase]	AYWB_575 [Inorganic pyrophosphatase]
AlmWB_03250 [SsrA-binding protein]	ATP_00328 [SsrA-binding protein]	PA_0603 [SsrA-binding protein]	SLY_0407 [SsrA-binding protein]	PAM_146 [tmRNA-binding protein]	AYWB_574 [tmRNA-binding protein]
AlmWB_03260 [hypothetical integral membrane protein]
AlmWB_03270 [Periplasmic oligopeptide-binding protein OppA]	ATP_00068 [ABC-type dipeptide/oligopeptide transport]	PA_0755 [ABC-type peptide/nickel transport system]	SLY_0655 [Oligopeptide-binding protein appA precursor]	PAM_191 [ABC-type dipeptide/oligopeptide transport]	AYWB_529 [ABC-type dipeptide-binding protein, solute]
AlmWB_03280 [DNA polymerase III polC-type]	ATP_00081 [DNA polymerase III, alpha subunit]	PA_0541 [DNA polymerase III alpha subunit]	SLY_0335 [DNA polymerase III polC-type]	PAM_465 [DNA polymerase III alpha subunit]	AYWB_313 [DNA polymerase III alpha subunit]
AlmWB_03290 [ABC-type amino acid transport system, periplasmic component]
AlmWB_03300 [Metallo-beta-lactamase family protein]	ATP_00211 [RNaSE J1/J2]	PA_0011 [Metallo-beta-lactamase family protein]	SLY_0014 [Metallo-Beta-Lactamase Family Protein]	PAM_633 [Conserved hypothetical protein]	AYWB_101 [Predicted hydrolase of the]
AlmWB_03310 [hypothetical protein]
AlmWB_03320 [NAD-dependent dehydrogenase]	ATP_00288 [NADH oxidase H2O2-forming]	PA_0837 [Putative NADH oxidase H2O2-forming]	SLY_1123 [NADH oxidase]	PAM_441 [Uncharacterized NAD-dependent dehydrogenase]	AYWB_324 [NADH oxidase H2O2-forming]
AlmWB_03330 [Citrate lyase alpha chain]
a Locus_tag [product] colored in yellows: 238 CaPphoenicium_SA213 proteins present in the phytoplasma protein core set based on PanOCT analysis
