# Supplementary material for: ‘Candidatus Phytoplasma phoenicium’ associated with almond witches’-broom disease: from draft genome to genetic diversity among strain populations
Source: BMC Microbiol. 2015 Jul 30;15:148. doi: 10.1186/s12866-015-0487-4 (PMC4518686; doi:10.1186/s12866-015-0487-4)
Supplement: Additional file 3: Table S3. — Tblastn comparison of ‘Ca. P. phoenicium’ strain SA213 draft genome with other phytoplasmas. (XLS 103 kb) [file 12866_2015_487_MOESM3_ESM.xls]

## Sheet: Foglio1
'Ca. P. phoenicium'_SA213		Full genomes					Draft genomes
		CaPmal_AT	CaPaus_Rp-a	CaPaus_SLY_NZSb11	CaPast_OY-M	CaPast_AYWB	CaPsol_284/09	CaPsol_231/09	CaPast_WBD	CaPaur_PnWB_NTU2011	CaPpru_VacWB_VAC	CaPpru_MY_MW1	CaPpru_ICP_MA1	CaPpru_PoiBI_JR1
Locus_tag [product]a	Cellular localization
AlmWB_00010 [hypothetical protein (DUF2963)]	membrane
AlmWB_00020 [hypothetical protein]	cytosolic		+	+	+	+	+	+			+	+	+	+
AlmWB_00030 [hypothetical protein]	membrane				+		+	+	+				+	+
AlmWB_00040 [hypothetical protein]	membrane				+						+
AlmWB_00050 [YqaJ-like viral recombinase domain]	cytosolic	+	+	+	+	+	+	+	+	+	+	+	+	+
AlmWB_00060 [Thymidylate kinase]	cytosolic	+	+	+	+	+	+	+	+	+	+	+	+	+
AlmWB_00070 [hypothetical protein]	cytosolic		+		+	+			+	+	+	+	+	+
AlmWB_00080 [hypothetical protein]	cytosolic		+	+	+	+	+		+	+	+	+	+	+
AlmWB_00090 [DNA helicase, DnaB-like]	cytosolic	+	+	+	+	+	+	+	+	+	+	+	+	+
AlmWB_00100 [Putative hemolysin containing CBS domain, putative secreted protein]	secreted						+	+
AlmWB_00110 [Methionyl-tRNA synthetase]	secreted	+	+	+	+	+	+	+	+	+	+	+	+	+
AlmWB_00120 [Tetrapyrrole (Corrin/Porphyrin) Methylase]	membrane	+	+	+	+	+	+	+	+	+	+	+	+	+
AlmWB_00130 [DNA polymerase III delta prime subunit]	membrane	+	+	+	+	+	+	+	+	+	+	+	+	+
AlmWB_00140 [Thymidylate kinase]	cytosolic	+	+	+	+	+	+	+	+	+	+	+	+	+
AlmWB_00150 [tRNA pseudouridine synthase A]	membrane	+	+	+	+	+	+	+	+		+	+	+	+
AlmWB_00160 [ABC-type cobalt transport system, permease component]	membrane	+	+	+	+	+	+	+	+	+	+	+	+	+
AlmWB_00170 [ABC-type cobalt transport system, ATPase component]	cytosolic	+	+	+	+	+	+	+	+	+	+	+	+	+
AlmWB_00180 [ABC-type cobalt transport system, ATPase component]	cytosolic	+	+	+	+	+	+	+	+	+	+	+	+	+
AlmWB_00190 [50S ribosomal protein L17]	secreted	+	+	+	+	+	+	+	+	+	+	+	+	+
AlmWB_00200 [DNA-directed RNA polymerase alpha subunit]	cytosolic	+	+	+	+	+	+	+	+	+	+	+	+	+
AlmWB_00210 [30S ribosomal protein S11]	cytosolic	+	+	+	+	+	+	+	+	+	+	+	+	+
AlmWB_00220 [30S ribosomal protein S13]	cytosolic	+	+	+	+	+	+	+	+	+	+	+	+	+
AlmWB_00230 [50S ribosomal protein L36]	cytosolic
AlmWB_00240 [Translation initiation factor IF-1]	cytosolic										+	+	+	+
AlmWB_00250 [Methionine aminopeptidase]	secreted	+	+	+	+	+	+	+	+	+	+	+	+	+
AlmWB_00260 [Preprotein translocase SecY subunit]	membrane	+	+	+	+	+	+	+	+	+	+	+	+	+
AlmWB_00270 [50S ribosomal protein L15]	cytosolic	+	+	+	+	+	+	+	+	+	+	+	+	+
AlmWB_00280 [50S ribosomal protein L30]	cytosolic										+	+	+	+
AlmWB_00290 [30S ribosomal protein S5]	cytosolic	+	+	+	+	+	+	+	+	+	+	+	+	+
AlmWB_00300 [50S ribosomal protein L18]	cytosolic	+	+	+	+	+	+	+	+	+	+	+	+	+
AlmWB_00310 [50S ribosomal protein L6]	cytosolic	+	+	+	+	+	+	+	+	+	+	+	+	+
AlmWB_00320 [30S ribosomal protein S8]	cytosolic	+	+	+	+	+	+	+	+	+	+	+	+	+
AlmWB_00330 [30S ribosomal protein S14]	cytosolic	+	+	+	+	+	+	+	+	+	+	+	+	+
AlmWB_00340 [50S ribosomal protein L5]	cytosolic	+	+	+	+	+	+	+	+	+	+	+	+	+
AlmWB_00350 [50S ribosomal protein L24]	cytosolic	+	+	+	+	+	+	+	+	+	+	+	+	+
AlmWB_00360 [50S ribosomal protein L14]	cytosolic	+	+	+	+	+	+	+	+	+	+	+	+	+
AlmWB_00370 [30S ribosomal protein S17]	cytosolic	+	+	+	+	+	+	+	+	+	+	+	+	+
AlmWB_00380 [50S ribosomal protein L29]	cytosolic
AlmWB_00390 [50S ribosomal protein L16]	cytosolic	+	+	+	+	+	+	+	+	+	+	+	+	+
AlmWB_00400 [30S ribosomal protein S3]	cytosolic	+	+	+	+	+	+	+	+	+	+	+	+	+
AlmWB_00410 [50S ribosomal protein L22]	cytosolic	+	+	+	+	+	+	+	+	+	+	+	+	+
AlmWB_00420 [30S ribosomal protein S19]	cytosolic	+	+	+	+	+	+	+	+	+	+	+	+	+
AlmWB_00430 [50S ribosomal protein L2]	cytosolic	+	+	+	+	+	+	+	+	+	+	+	+	+
AlmWB_00440 [50S ribosomal protein L23]	cytosolic	+	+	+	+	+	+	+	+	+	+	+	+	+
AlmWB_00450 [50S ribosomal protein L4]	cytosolic	+	+	+	+	+	+	+	+	+	+	+	+	+
AlmWB_00460 [50S ribosomal protein L3]	cytosolic	+	+	+	+	+	+	+	+	+	+	+	+	+
AlmWB_00470 [30S ribosomal protein S10]	cytosolic	+	+	+	+	+	+	+	+	+	+	+	+	+
AlmWB_00480 [Aspartyl-tRNA synthetase]	cytosolic	+	+	+	+	+	+	+	+	+	+	+	+	+
AlmWB_00490 [tRNA(Ile)-lysidine synthetase]	cytosolic	+	+	+	+	+	+	+	+	+	+	+	+	+
AlmWB_00500 [hypothetical protein]	membrane	+	+	+	+	+	+	+	+	+	+	+	+	+
AlmWB_00510 [50S ribosome-binding GTPase]	cytosolic	+	+	+	+	+	+	+	+	+	+	+	+	+
AlmWB_00520 [DNA topoisomerase I]	cytosolic	+	+	+	+	+	+	+	+	+	+	+	+	+
AlmWB_00530 [Signal recognition particle receptor protein FtsY]	cytosolic	+	+	+	+	+	+	+	+	+	+		+	+
AlmWB_00540 [Signal recognition particle, subunit Ffh SRP54]	cytosolic	+	+	+	+	+	+	+	+	+	+		+	+
AlmWB_00550 [AAA+ ATPase]	cytosolic	+	+	+	+	+	+	+	+	+	+	+	+	+
AlmWB_00560 [hypothetical protein]	cytosolic										+	+	+	+
AlmWB_00570 [hypothetical protein]	membrane
AlmWB_00580 [NAD-dependent glyceraldehyde-3-phosphate dehydrogenase]	cytosolic		+	+	+	+	+	+	+		+	+	+	+
AlmWB_00590 [Phosphoglycerate kinase]	cytosolic		+	+	+	+	+	+	+		+	+	+	+
AlmWB_00600 [Peptidyl-tRNA hydrolase]	cytosolic	+	+	+	+	+	+	+	+	+	+	+	+	+
AlmWB_00610 [Cation-transporting P-type ATPase B]	membrane	+	+	+	+	+	+	+	+	+	+	+	+	+
AlmWB_00620 [Cation-transporting P-type ATPase A]	membrane	+	+	+	+	+	+	+	+	+	+	+	+	+
AlmWB_00630 [Hemolysin-related protein]	cytosolic	+								+	+	+	+	+
AlmWB_00640 [Putative integral membrane protein]	membrane
AlmWB_00650 [Integrase]	cytosolic	+	+	+	+	+	+	+	+	+	+	+	+	+
AlmWB_00660 [hypothetical protein]	membrane
AlmWB_00670 [hypothetical protein]	membrane
AlmWB_00680 [AAA+ ATPase]	secreted	+	+	+	+	+	+	+	+	+	+	+	+	+
AlmWB_00690 [hypothetical protein]	cytosolic				+				+		+	+	+	+
AlmWB_00700 [hypothetical protein, putative secreted protein]	secreted
AlmWB_00710 [hypothetical protein]	membrane
AlmWB_00720 [hypothetical]	membrane
AlmWB_00730 [hypothetical protein, putative cell surface protein]	cell surface		+	+	+	+			+			+	+	+
AlmWB_00740 [hypothetical]	cytosolic
AlmWB_00750 [Bacterial nucleoid DNA-binding protein]	cytosolic		+	+	+	+			+	+	+	+	+	+
AlmWB_00760 [hypothetical protein]	cytosolic
AlmWB_00770 [YqaJ-like viral recombinase domain]	cytosolic	+	+	+	+	+	+	+	+	+	+	+	+	+
AlmWB_00780 [hypothetical protein, Protein of unknown function (DUF2963)]	cytosolic
AlmWB_00790 [DNA replication protein DnaI]	cytosolic	+	+	+	+	+	+	+	+	+	+	+	+	+
AlmWB_00800 [hypothetical protein]	cytosolic
AlmWB_00810 [hypothetical protein]	cytosolic
AlmWB_00820 [hypothetical protein]	cytosolic
AlmWB_00830 [hypothetical protein]	membrane
AlmWB_00840 [hypothetical protein]	cytosolic
AlmWB_00850 [hypothetical protein]	cytosolic
AlmWB_00860 [Putative inhibitor of apoptosis-promoting Bax1, putative integral membrane protein]	membrane	+									+	+	+	+
AlmWB_00870 [Translation elongation factor Tu]	cytosolic	+	+	+	+	+	+	+	+	+	+	+	+	+
AlmWB_00880 [Translation elongation factor G]	cytosolic	+	+	+	+	+	+	+	+	+	+	+	+	+
AlmWB_00890 [30S ribosomal protein S7]	cytosolic	+	+	+	+	+	+	+	+	+	+	+	+	+
AlmWB_00900 [30S ribosomal protein S12]	cytosolic	+	+	+	+	+	+		+	+	+	+	+	+
AlmWB_00910 [Putative modulator of DNA gyrase TldD]	cytosolic	+	+	+	+	+	+	+	+	+	+	+	+	+
AlmWB_00920 [Putative modulator of DNA gyrase PmbA]	cytosolic	+	+	+	+	+	+	+	+	+	+	+	+	+
AlmWB_00930 [NifU-like N terminal domain]	cytosolic	+	+	+	+	+	+	+	+	+	+	+	+	+
AlmWB_00940 [Tyrosyl-tRNA synthetase]	cytosolic	+	+	+	+	+	+	+	+	+	+	+	+	+
AlmWB_00950 [50S ribosomal protein L19]	cytosolic	+	+	+	+	+	+	+	+	+	+	+	+	+
AlmWB_00960 [tRNA (Guanine37-N1)-methyltransferase]	cytosolic	+	+	+	+	+	+	+	+	+	+	+	+	+
AlmWB_00970 [30S ribosomal protein S16]	cytosolic	+	+	+	+	+	+	+	+	+	+	+	+	+
AlmWB_00980 [hypothetical protein]	membrane
AlmWB_00990 [hypothetical protein]	membrane
AlmWB_01000 [Prolyl-tRNA synthetase]	cytosolic	+	+	+	+	+	+		+	+	+	+	+	+
AlmWB_01010 [S-adenosylmethionine synthetase]	cytosolic	+								+	+	+	+	+
AlmWB_01020 [ABC-type dipeptide/oligopeptide transport system, ATPase component]	cytosolic	+	+	+	+	+	+	+	+	+	+	+	+	+
AlmWB_01030 [ABC-type dipeptide/oligopeptide transport system, ATPase component]	cytosolic	+	+	+	+	+	+	+	+	+	+	+	+	+
AlmWB_01040 [Ribonucleotide reductase of class Ib (aerobic), beta subunit]	cytosolic	+	+	+	+	+	+	+	+	+	+	+	+	+
AlmWB_01050 [hypothetical protein]	cytosolic						+				+	+	+	+
AlmWB_01060 [MraW methylase family protein]	cytosolic	+	+	+	+	+	+	+	+	+	+	+	+	+
AlmWB_01070 [DNA-directed RNA polymerase omega subunit]	cytosolic	+	+	+					+	+	+	+	+	+
AlmWB_01080 [Guanylate kinase]	cytosolic	+	+	+	+	+	+	+	+	+	+	+	+	+
AlmWB_01090 [Leucyl-tRNA synthetase]	cytosolic	+	+	+	+	+	+	+	+	+	+	+	+	+
AlmWB_01100 [Acyl carrier protein]	cytosolic	+			+	+			+	+	+	+	+	+
AlmWB_01110 [Putative integral membrane protein]	membrane									+
AlmWB_01120 [Isoleucyl-tRNA synthetase]	cytosolic	+	+	+	+	+	+	+	+	+	+	+	+	+
AlmWB_01130 [GTP-binding and nucleic acid-binding protein YchF]	cytosolic	+	+	+	+	+	+	+	+	+	+	+	+	+
AlmWB_01140 [Ribonuclease HII]	cytosolic	+	+	+	+	+	+		+	+	+	+	+	+
AlmWB_01150 [Uracil DNA glycosylase superfamily]	cytosolic	+	+	+	+	+	+	+	+	+	+	+	+	+
AlmWB_01160 [Peptidase S24-like, putative integral membrane protein]	membrane	+									+	+	+	+
AlmWB_01170 [tRNA uridine 5-carboxymethylaminomethyl modification enzyme GidA]	cytosolic	+	+	+	+	+	+	+	+	+	+	+		+
AlmWB_01180 [Malate/Na+ symporter]	membrane	+	+	+	+	+	+	+	+	+	+	+	+	+
AlmWB_01190 [Manganese ABC transporter, inner membrane permease protein SitD]	membrane	+	+	+	+	+	+	+	+	+	+	+	+	+
AlmWB_01200 [ABC-type Mn/Zn transport system, permease]	membrane	+	+	+	+	+	+	+	+	+	+	+	+	+
AlmWB_01210 [Manganese ABC transporter, ATP-binding protein SitB]	cytosolic	+	+	+	+	+	+	+	+	+	+	+	+	+
AlmWB_01220 [Manganese ABC transporter, periplasmic-binding protein SitA]	cytosolic	+	+	+	+	+	+	+	+	+	+	+	+	+
AlmWB_01230 [Arginyl-tRNA synthetase]	cytosolic	+	+	+	+	+	+	+	+	+	+	+	+	+
AlmWB_01240 [DNA ligase]	cytosolic	+	+	+	+	+	+	+	+	+	+	+	+	+
AlmWB_01250 [Holo-[acyl-carrier protein] synthase]	cytosolic	+	+	+	+	+	+	+	+	+	+	+	+	+
AlmWB_01260 [hypothetical protein]	cytosolic									+	+	+	+	+
AlmWB_01270 [Mg-dependent DNase]	cytosolic	+	+	+	+	+	+	+	+	+	+	+	+	+
AlmWB_01280 [Dihydrolipoamide dehydrogenase of pyruvate dehydrogenase complex]	cytosolic	+	+	+	+	+	+	+	+	+	+	+	+	+
AlmWB_01290 [Dihydrolipoamide acetyltransferase component of pyruvate dehydrogenase complex]	cytosolic	+	+	+	+	+	+	+	+	+	+	+	+	+
AlmWB_01300 [Dihydrolipoamide acetyltransferase component of pyruvate dehydrogenase complex]	cytosolic										+	+	+	+
AlmWB_01310 [Pyruvate dehydrogenase E1 component beta subunit]	cytosolic	+	+	+	+	+	+	+	+	+	+	+	+	+
AlmWB_01320 [Pyruvate dehydrogenase E1 component alpha subunit]	cytosolic	+	+	+	+	+	+	+	+	+	+	+	+	+
AlmWB_01330 [AAA+ ATPase]	membrane	+	+	+	+	+	+	+	+	+	+	+	+	+
AlmWB_01340 [AAA+ ATPase]	cytosolic	+	+	+	+	+	+	+		+	+	+	+	+
AlmWB_01350 [hypothetical protein]	membrane		+	+		+	+				+	+	+	+
AlmWB_01360 [hypothetical protein]	cytosolic		+										+
AlmWB_01370 [Putative secreted effector protein containing SVM protein signal sequence (SAP11-like)]	secreted	+			+		+	+	+	+			+	+
AlmWB_01380 [Methionine ABC transporter permease protein]	membrane	+	+	+	+	+	+	+	+
AlmWB_01390 [hypothetical protein]	membrane	+
AlmWB_01400 [Ribosome-binding factor A]	cytosolic
AlmWB_01410 [Primosomal protein N']	cytosolic	+	+	+	+	+	+	+	+	+	+	+	+	+
AlmWB_01420 [Phosphotransacetylase (PduL-like)]	cytosolic	+	+	+	+	+	+	+	+	+	+	+	+	+
AlmWB_01430 [HD superfamily phosphohydrolase]	cytosolic	+	+	+	+	+	+	+	+	+	+	+	+	+
AlmWB_01440 [Dimethyladenosine transferase]	cytosolic	+	+	+	+	+	+	+	+	+	+	+	+	+
AlmWB_01450 [Septation protein spoVG]	cytosolic	+	+	+	+	+	+	+	+	+	+	+	+	+
AlmWB_01460 [Cation uptake P-type ATPase]	membrane	+	+	+	+	+	+	+	+	+	+	+	+	+
AlmWB_01470 [Phenylalanyl-tRNA synthetase beta chain]	cytosolic	+	+	+	+	+	+	+	+	+	+	+	+	+
AlmWB_01480 [Phenylalanyl-tRNA synthetase alpha chain]	cytosolic	+	+	+	+	+	+	+	+	+	+	+	+	+
AlmWB_01490 [Acetate kinase]	cytosolic	+	+	+	+	+	+	+	+	+	+	+	+	+
AlmWB_01500 [Thymidylate synthase]	cytosolic	+	+	+	+	+	+	+	+	+	+	+	+	+
AlmWB_01510 [Dihydrofolate reductase]	cytosolic	+	+	+	+	+	+	+	+	+	+	+	+	+
AlmWB_01520 [1-acyl-sn-glycerol-3-phosphate acyltransferase]	membrane	+	+	+	+	+	+	+	+	+	+	+	+	+
AlmWB_01530 [hypothetical protein]	membrane				+	+	+				+		+
AlmWB_01540 [Conserved hypothetical protein]	cytosolic		+	+	+	+	+	+			+	+	+
AlmWB_01550 [hypothetical protein]	membrane				+	+					+	+	+	+
AlmWB_01560 [Single-stranded DNA-binding protein]	cytosolic	+	+	+	+	+	+	+	+	+	+	+	+	+
AlmWB_01570 [DNA-directed RNA polymerase specialized sigma]	cytosolic
AlmWB_01580 [hypothetical protein]	cytosolic
AlmWB_01590 [hypothetical protein]	cytosolic		+	+		+				+	+		+	+
AlmWB_01600 [hypothetical protein]	cytosolic
AlmWB_01610 [hypothetical protein, domain of unknown function DUF4065]	cytosolic	+	+	+	+		+				+	+	+	+
AlmWB_01620 [DNA primase]	cytosolic	+	+	+	+	+	+	+	+	+	+	+	+	+
AlmWB_01630 [Formamidopyrimidine-DNA glycosylase]	cytosolic	+	+	+	+	+	+	+	+	+	+	+	+	+
AlmWB_01640 [Replication initiation and membrane attachment]	cytosolic	+	+	+	+	+	+	+	+	+	+	+	+	+
AlmWB_01650 [hypothetical protein]	cytosolic
AlmWB_01660 [hypothetical protein]	membrane									+	+	+	+	+
AlmWB_01670 [hypothetical protein, uncharacterized protein family (UPF0154)]	membrane	+	+	+	+	+	+		+	+	+	+	+	+
AlmWB_01680 [N6-adenine-specific methylase]	cytosolic	+	+	+	+	+	+		+	+	+	+	+	+
AlmWB_01690 [Hydrolase (HAD superfamily), YqeK]	cytosolic	+	+	+	+		+			+	+	+	+	+
AlmWB_01700 [Hydrolase, HAD subfamily IIIA]	cytosolic	+	+	+	+	+	+	+	+	+	+	+	+	+
AlmWB_01710 [Transcription elongation factor GreA]	cytosolic	+	+	+	+	+	+	+	+	+	+	+	+	+
AlmWB_01720 [Pyruvate kinase]	cytosolic		+	+	+	+	+	+	+	+	+	+	+	+
AlmWB_01730 [Malate dehydrogenase]	membrane	+	+	+	+	+	+	+	+	+	+	+	+	+
AlmWB_01740 [tRNA pseudouridine synthase B]	cytosolic	+	+	+	+	+	+	+	+	+	+	+	+	+
AlmWB_01750 [Thioredoxin]	cytosolic	+	+	+		+	+	+	+	+	+	+	+	+
AlmWB_01760 [ATP-dependent DNA helicase UvrD/PcrA]	cytosolic	+	+	+	+	+	+	+	+		+	+	+	+
AlmWB_01770 [Triosephosphate isomerase]	cytosolic	+	+	+	+	+	+	+	+		+	+	+	+
AlmWB_01780 [Cro/Cl family transcriptional regulator]	cytosolic									+	+	+	+	+
AlmWB_01790 [Putative exonuclease SbcCD, C subunit]	cytosolic									+	+	+	+	+
AlmWB_01800 [Xaa-Pro aminopeptidase]	cytosolic
AlmWB_01810 [Putative integral membrane protein]	membrane										+	+	+	+
AlmWB_01820 [Endo-1,4-beta-glucanase]	cytosolic				+	+	+	+	+	+	+	+	+	+
AlmWB_01830 [Preprotein translocase subunit SecA]	cytosolic	+	+	+	+	+	+	+	+	+	+	+	+	+
AlmWB_01840 [Peptide chain release factor 2]	cytosolic	+	+	+	+	+	+	+	+	+	+	+	+	+
AlmWB_01850 [Putative integral membrane protein]	membrane	+								+	+	+	+	+
AlmWB_01860 [NAD synthetase]	cytosolic	+	+	+	+	+	+	+	+	+	+	+	+	+
AlmWB_01870 [tRNA-specific 2-thiouridylase MnmA]	secreted	+	+	+	+	+	+	+	+	+	+	+	+	+
AlmWB_01880 [GTP pyrophosphokinase]	cytosolic	+	+	+	+	+	+	+	+		+	+	+	+
AlmWB_01890 [Histidyl-tRNA synthetase]	membrane	+	+	+	+	+	+	+	+	+	+	+	+	+
AlmWB_01900 [Polyribonucleotide nucleotidyltransferase]	cytosolic	+	+	+	+	+	+	+	+	+	+	+	+	+
AlmWB_01910 [ATP-dependent RNA helicase YqfR]	cytosolic	+	+	+	+	+	+	+	+	+	+	+	+	+
AlmWB_01920 [Endonuclease IV]	cytosolic	+	+	+	+	+	+	+	+	+	+	+	+	+
AlmWB_01930 [DNA-directed RNA polymerase specialized sigma]	cytosolic				+				+		+	+	+
AlmWB_01940 [hypothetical protein]	cytosolic				+	+			+	+	+		+	+
AlmWB_01950 [Putative secreted effector protein containing SVM protein signal sequence (SAP05-like)]	secreted	+	+		+	+			+	+	+	+	+	+
AlmWB_01960 [Protein containing SVM signal sequence lacking signal peptide]	membrane										+		+	+
AlmWB_01970 [Multidrug resistance ABC transporter ATP-binding and permease protein]	membrane	+	+	+	+	+	+	+	+	+	+	+	+	+
AlmWB_01980 [Multidrug resistance ABC transporter ATP-binding and permease protein]	membrane	+	+	+	+	+	+	+	+	+	+	+	+	+
AlmWB_01990 [Heat shock protein 60 family chaperone GroEL]	cytosolic	+	+	+	+	+	+	+	+	+			+	+
AlmWB_02000 [Heat shock protein 60 family co-chaperone GroES]	cytosolic	+
AlmWB_02010 [Putative Holliday junction resolvase]	cytosolic	+	+	+	+	+	+	+	+	+	+	+	+	+
AlmWB_02020 [Alanyl-tRNA synthetase]	cytosolic	+	+	+	+	+	+	+	+	+	+	+	+	+
AlmWB_02030 [50S ribosomal protein L32]	cytosolic	+	+	+	+	+	+		+		+	+	+	+
AlmWB_02040 [tRNA methyltransferase TrmK]	secreted	+	+	+	+	+	+	+	+		+	+	+	+
AlmWB_02050 [RNA polymerase sigma factor RpoD]	cytosolic	+	+	+	+	+	+	+	+	+	+	+	+	+
AlmWB_02060 [Bifunctional signaling protein/50S ribosomal protein L9]	cytosolic	+	+	+	+	+	+	+	+	+	+	+	+	+
AlmWB_02070 [Replicative DNA helicase]	cytosolic	+	+	+	+	+	+	+	+	+	+	+	+	+
AlmWB_02080 [Peptide chain release factor 1]	cytosolic	+	+	+	+	+	+	+	+	+	+	+	+	+
AlmWB_02090 [dsRNA binding, YrdC domain-containing protein]	cytosolic	+	+	+	+	+	+	+	+	+	+	+	+	+
AlmWB_02100 [DNA polymerase III delta subunit]	cytosolic	+	+	+	+		+	+		+	+	+	+	+
AlmWB_02110 [hypothetical protein]	secreted									+	+	+	+	+
AlmWB_02120 [hypothetical integral membrane protein]	membrane
AlmWB_02130 [Cell division protein FtsH]	membrane	+	+	+	+	+	+	+	+	+	+	+	+	+
AlmWB_02140 [hypothetical protein]	cytosolic												+
AlmWB_02150 [Glutaminyl-tRNA synthetase]	cytosolic	+	+	+	+	+	+	+	+	+	+	+	+
AlmWB_02160 [hypothetical integral membrane protein]	membrane		+	+	+	+	+	+	+	+	+	+	+	+
AlmWB_02170 [RecU Holliday junction resolvase]	cytosolic	+								+	+	+	+	+
AlmWB_02180 [Ribonuclease J1]	cytosolic	+	+	+	+	+	+	+	+	+	+	+	+	+
AlmWB_02190 [Ribonucleotide reductase (alpha subunit)]	cytosolic	+	+	+	+	+	+	+	+	+	+	+	+	+
AlmWB_02200 [Glycerol-3-phosphate dehydrogenase]	cytosolic	+	+	+	+	+	+	+	+	+	+	+	+	+
AlmWB_02210 [GTP-binding protein EngA]	cytosolic	+	+	+	+	+	+	+	+	+	+	+	+	+
AlmWB_02220 [Cytidylate kinase]	membrane	+	+	+	+	+	+		+	+	+	+	+	+
AlmWB_02230 [Elongation factor P]	cytosolic	+	+	+	+	+	+	+	+	+	+	+	+	+
AlmWB_02240 [tRNA dimethylallyltransferase]	secreted	+	+	+	+	+	+	+	+	+	+	+	+	+
AlmWB_02250 [Phosphoesterase]	cytosolic	+	+	+	+	+	+	+	+	+	+	+	+	+
AlmWB_02260 [Preprotein translocase subunit YidC]	membrane	+	+	+	+	+	+		+	+	+	+	+	+
AlmWB_02270 [Ribonuclease P protein component]	cytosolic	+	+	+	+	+	+		+	+	+	+	+	+
AlmWB_02280 [Magnesium-translocating P-type ATPase]	membrane	+	+	+	+	+	+	+	+	+	+	+	+	+
AlmWB_02290 [hypothetical protein]	membrane
AlmWB_02300 [hypothetical protein]	membrane
AlmWB_02310 [ABC-type spermidine/putrescine transport system, periplasmic protein]	cell surface	+	+	+	+	+	+	+	+	+	+	+	+	+
AlmWB_02320 [ABC-type spermidine/putrescine transport, permease protein II]	membrane	+	+	+	+	+	+	+	+	+	+	+	+	+
AlmWB_02330 [ABC-type spermidine/putrescine transport, permease component I]	membrane	+	+	+	+	+	+	+	+	+	+	+	+	+
AlmWB_02340 [ABC-type spermidine/putrescine transport, ATPase component]	cytosolic	+	+	+	+	+	+	+	+	+	+	+	+	+
AlmWB_02350 [Translation elongation factor LepA]	cytosolic	+	+	+	+	+	+	+	+	+	+	+	+	+
AlmWB_02360 [GTPase EngC]	cytosolic	+	+	+	+	+	+	+	+	+	+	+	+	+
AlmWB_02370 [Phosphatidate cytidylyltransferase]	cell surface										+	+	+	+
AlmWB_02380 [Ribosome recycling factor]	cytosolic	+	+	+	+	+	+	+	+	+	+	+	+	+
AlmWB_02390 [Uridylate kinase]	cytosolic	+	+	+	+	+	+	+	+	+	+	+	+	+
AlmWB_02400 [Elongation factor Ts]	cytosolic	+	+	+	+	+	+	+	+	+	+	+	+	+
AlmWB_02410 [hypothetical protein]	membrane
AlmWB_02420 [hypothetical protein]	membrane									+	+	+	+
AlmWB_02430 [Phage integrase (CL0382)]	cytosolic									+	+	+	+	+
AlmWB_02440 [Deoxyuridine 5'-triphosphate nucleotidohydrolase]	cytosolic	+	+	+	+	+	+	+	+	+	+	+	+	+
AlmWB_02450 [DegV family protein]	cytosolic	+	+	+	+	+	+	+	+	+	+	+	+	+
AlmWB_02460 [CCA-adding enzyme (tRNA adenylyl-/cytidylyl-transferase) (tRNA CCA-pyrophosphorylase)]	cytosolic	+	+	+	+	+	+	+	+	+	+	+	+	+
AlmWB_02470 [Cmp binding factor 1]	cytosolic	+	+	+	+	+	+	+	+	+	+	+	+	+
AlmWB_02480 [hypothetical protein]	cytosolic			+	+	+			+	+	+	+	+	+
AlmWB_02490 [Putative phage integrase Rve]	cytosolic	+	+	+	+	+	+	+	+	+	+	+	+	+
AlmWB_02500 [Valyl-tRNA synthetase]	cytosolic	+	+	+	+	+	+	+	+	+	+	+	+	+
AlmWB_02510 [Metal dependent phosphohydrolase]	cytosolic	+	+	+	+	+	+	+	+	+	+	+	+	+
AlmWB_02520 [SpoU RNA methylase]	cytosolic	+			+	+	+	+	+	+	+	+	+	+
AlmWB_02530 [Cysteinyl-tRNA synthetase]	cytosolic	+	+	+	+	+	+	+	+	+	+	+	+	+
AlmWB_02540 [Cation transport ATPase]	membrane	+	+	+	+	+	+	+	+	+	+	+	+	+
AlmWB_02550 [RNA 2-O ribose methyltransferase]	cytosolic	+	+	+	+	+	+	+	+	+	+	+	+	+
AlmWB_02560 [30S ribosomal protein S15]	cytosolic		+	+	+	+			+		+	+		+
AlmWB_02570 [Nitrogen regulatory protein PII-like]	secreted	+	+	+	+	+	+	+	+	+	+	+	+	+
AlmWB_02580 [Histidine triad (HIT) nucleotide-binding protein]	cytosolic	+	+	+	+	+	+	+	+	+	+	+	+	+
AlmWB_02590 [Threonyl-tRNA synthetase]	cytosolic	+	+	+	+	+	+	+	+	+	+	+	+	+
AlmWB_02600 [tRNA modification GTPase TrmE]	cytosolic	+	+	+	+	+	+	+	+	+	+	+	+	+
AlmWB_02610 [Phosphoesterase family protein, RecJ-like]	cytosolic	+	+	+	+	+	+	+	+	+	+	+	+	+
AlmWB_02620 [Glycerol-3-phosphate ABC transporter, periplasmic glycerol-3-phosphate-binding protein]	membrane	+	+	+	+	+	+	+	+	+	+	+	+	+
AlmWB_02630 [Glycerol-3-phosphate ABC transporter, permease 2]	membrane	+	+	+	+	+	+	+	+	+	+	+	+	+
AlmWB_02640 [Glycerol-3-phosphate ABC transporter, permease 1]	membrane	+	+	+	+	+	+	+	+	+	+	+	+	+
AlmWB_02650 [Glycerol-3-phosphate ABC transporter, ATPase]	cytosolic	+	+	+	+	+	+	+	+	+	+	+	+	+
AlmWB_02660 [Asparaginyl-tRNA synthetase]	cytosolic	+	+	+	+	+	+	+	+	+	+	+	+	+
AlmWB_02670 [DNA polymerase III alpha subunit]	cytosolic	+	+	+	+	+	+	+	+	+	+	+	+	+
AlmWB_02680 [Lysyl-tRNA synthetase (class II)]	cytosolic	+	+	+	+	+	+	+	+	+	+	+	+	+
AlmWB_02690 [DNA primase]	cytosolic	+	+	+	+	+	+	+	+	+	+	+	+	+
AlmWB_02700 [Glycyl-tRNA synthetase]	cytosolic	+	+	+	+	+	+	+	+	+	+	+	+	+
AlmWB_02710 [GTP-binding protein Era]	cytosolic	+	+	+	+	+	+	+	+	+	+	+	+	+
AlmWB_02720 [Metal-dependent hydrolase YbeY]	cytosolic	+	+	+	+	+	+	+	+	+	+	+	+	+
AlmWB_02730 [30S ribosomal protein S21]	cytosolic	+			+	+	+	+	+		+	+	+	+
AlmWB_02740 [Lon protease]	cytosolic	+	+	+	+	+	+	+	+	+	+	+	+	+
AlmWB_02750 [Trigger factor]	cytosolic	+	+	+	+	+	+	+	+	+	+	+	+	+
AlmWB_02760 [hypothetical integral membrane protein]	membrane
AlmWB_02770 [GTP-binding protein ObgE]	cytosolic	+	+	+	+	+	+	+	+	+	+	+	+	+
AlmWB_02780 [50S ribosomal protein L27]	cytosolic	+	+	+	+	+	+	+	+	+	+	+	+	+
AlmWB_02790 [hypothetical protein, protein of unknown function (DUF464)]	cytosolic	+	+	+	+	+	+		+	+	+	+	+	+
AlmWB_02800 [50S ribosomal protein L21]	cytosolic	+	+	+	+	+	+		+	+	+	+	+	+
AlmWB_02810 [Rhodanese-like protein]	cytosolic	+	+	+	+	+	+	+	+	+	+	+	+	+
AlmWB_02820 [P-loop containing nucleoside triphosphate hydrolase]	cytosolic									+	+	+	+	+
AlmWB_02830 [Predicted peptidase (M22 family)]	cytosolic	+	+	+	+	+	+	+	+	+	+	+	+
AlmWB_02840 [Predicted glycoprotease, family peptidase M22]	cytosolic	+	+	+	+	+	+	+	+	+	+	+	+
AlmWB_02850 [Predicted P-loop nucleoside triphosphate hydrolase]	cytosolic	+	+	+	+	+	+	+	+	+	+	+	+
AlmWB_02860 [DNA gyrase subunit A]	cytosolic	+	+	+	+	+	+	+	+	+	+	+	+
AlmWB_02870 [DNA gyrase subunit B]	cytosolic	+	+	+	+	+	+	+	+	+	+	+	+
AlmWB_02880 [DNA and RNA helicase (helicase C family)]	cytosolic	+	+	+	+	+	+	+	+	+	+	+	+	+
AlmWB_02890 [DNA polymerase III gamma/tau subunits]	cytosolic	+	+	+	+	+	+	+	+	+	+	+	+	+
AlmWB_02900 [DNA-directed RNA polymerase delta subunit]	cytosolic	+								+	+	+	+	+
AlmWB_02910 [CDP-diacylglycerol-serine O-phosphatidyltransferase]	membrane	+	+	+	+	+	+	+	+	+	+	+	+	+
AlmWB_02920 [Phosphatidylserine decarboxylase]	membrane	+	+	+	+	+	+	+	+	+	+	+	+	+
AlmWB_02930 [CTP synthase]	membrane	+	+	+	+	+	+	+	+	+	+	+	+	+
AlmWB_02940 [hypothetical protein, similar to Imp]	membrane
AlmWB_02950 [Chromosome replication initiator protein]	cytosolic	+	+	+	+	+	+	+	+	+	+	+	+	+
AlmWB_02960 [DsRNA-specific ribonuclease (Ribonuclease III)]	cytosolic	+	+	+	+	+	+	+	+	+	+	+	+	+
AlmWB_02970 [Glycerol-3-phosphate acyltransferase PlsX]	cytosolic	+	+	+	+	+	+	+	+	+	+	+	+	+
AlmWB_02980 [ATP-dependent DNA helicase RecG]	cytosolic	+									+	+	+	+
AlmWB_02990 [hypothetical protein]	cytosolic
AlmWB_03000 [hypothetical protein]	cytosolic	+									+	+	+	+
AlmWB_03010 [Lipoate-protein ligase A]	cytosolic	+	+	+	+	+	+	+	+	+	+	+	+	+
AlmWB_03020 [Chaperone protein DnaJ]	membrane	+	+	+	+	+	+	+	+	+	+	+	+	+
AlmWB_03030 [Chaperone protein DnaK]	cytosolic	+	+	+	+	+	+	+	+	+	+	+	+	+
AlmWB_03040 [Protein GrpE (HSP-70 cofactor)]	cytosolic	+	+	+	+	+	+	+	+	+	+	+	+	+
AlmWB_03050 [Heat-inducible transcription repressor HrcA]	cytosolic		+	+			+	+		+	+	+	+	+
AlmWB_03060 [Glutamyl-tRNA synthetase]	cytosolic	+	+	+	+	+	+	+	+	+	+	+	+	+
AlmWB_03070 [30S ribosomal protein S9]	cytosolic	+	+	+	+	+	+	+	+	+	+	+	+	+
AlmWB_03080 [50S ribosomal protein L13]	cytosolic	+	+	+	+	+	+	+	+	+	+	+	+	+
AlmWB_03090 [50S ribosomal protein L7/L12]	cytosolic	+	+	+	+	+	+	+	+		+	+	+	+
AlmWB_03100 [DNA-directed RNA polymerase beta subunit]	cytosolic	+	+	+	+	+	+	+	+	+	+	+	+	+
AlmWB_03110 [DNA-directed RNA polymerase beta' subunit]	cytosolic	+	+	+	+	+	+	+	+	+	+	+	+	+
AlmWB_03120 [Translation initiation factor 2]	cytosolic	+	+	+	+	+	+	+	+	+	+	+	+	+
AlmWB_03130 [Transcription termination protein NusA]	cytosolic	+	+	+	+	+	+	+	+	+	+	+	+	+
AlmWB_03140 [Chromosomal replication initiator protein DnaA]	cytosolic	+	+	+	+	+	+	+	+	+	+	+		+
AlmWB_03150 [DNA polymerase III beta subunit]	cytosolic	+	+	+	+	+	+	+	+		+	+		+
AlmWB_03160 [Hsp20-family chaperone]	cytosolic		+	+	+	+	+	+	+	+	+	+	+	+
AlmWB_03170 [Holliday junction DNA helicase RuvA]	cytosolic	+								+	+	+	+	+
AlmWB_03180 [Holliday junction DNA helicase RuvB]	cytosolic	+								+	+	+	+	+
AlmWB_03190 [hypothetical protein]	cytosolic
AlmWB_03200 [hypothetical protein]	membrane
AlmWB_03210 [Seryl-tRNA synthetase]	cytosolic	+	+	+	+	+	+	+	+	+	+	+	+	+
AlmWB_03220 [hypothetical protein]	membrane
AlmWB_03230 [hypothetical protein]	secreted									+	+	+	+	+
AlmWB_03240 [Inorganic pyrophosphatase]	cytosolic	+	+	+	+	+	+	+	+	+	+	+	+	+
AlmWB_03250 [SsrA-binding protein]	cytosolic	+	+	+	+	+	+	+	+	+	+	+	+	+
AlmWB_03260 [hypothetical integral membrane protein]	membrane
AlmWB_03270 [Periplasmic oligopeptide-binding protein OppA]	cytosolic	+	+	+	+	+	+	+	+		+	+	+	+
AlmWB_03280 [DNA polymerase III polC-type]	cytosolic	+	+	+	+	+	+	+	+	+	+	+	+	+
AlmWB_03290 [ABC-type amino acid transport system, periplasmic component]	membrane			+	+				+	+	+	+	+	+
AlmWB_03300 [Metallo-beta-lactamase family protein]	cytosolic	+	+	+	+	+	+	+	+	+	+	+	+	+
AlmWB_03310 [hypothetical protein]	cytosolic		+	+					+	+	+	+	+	+
AlmWB_03320 [NAD-dependent dehydrogenase]	cytosolic	+	+	+	+	+	+	+	+	+	+	+	+	+
AlmWB_03330 [Citrate lyase alpha chain]	cytosolic									+
Overall shared protein		247	247	246	254	248	246	229	248	253	283	277	284	276
a Locus_tag [product] colored in yellows: 238 CaPphoenicium_SA213 proteins present in the phytoplasma protein core set based on PanOCT analysis (Additional File 2)
Locus_tag [product] colored in green: 34 unique CaPphoenicium_SA213 proteins based on tblastn analysis
