# Supplementary material for: ‘Candidatus Phytoplasma phoenicium’ associated with almond witches’-broom disease: from draft genome to genetic diversity among strain populations
Source: BMC Microbiol. 2015 Jul 30;15:148. doi: 10.1186/s12866-015-0487-4 (PMC4518686; doi:10.1186/s12866-015-0487-4)
Supplement: Additional file 4: Table S4. — Inmp gene nucleotide sequence identity matrix within ‘Ca. P. phoenicium’ strains. (XLS 18 kb) [file 12866_2015_487_MOESM4_ESM.xls]

## Sheet: 2222222
Strain	SA213	NA223-1	NP207-1	SP232	SP202	NN209-2
SA213a	1
NA223-1	0.997	1
NP207-1	0.983	0.986	1
SP232	0.944	0.946	0.96	1
SP202	0.941	0.944	0.958	0.997	1
NN209-2	0.997	0.994	0.98	0.941	0.944	1
a 15 'Ca. P. phoenicium' strains shared 100% sequence identity with SA213
